# Supplementary material for: Diethyl 4-(2,4-dichloro­phen­yl)-2,6-dimethyl-1,4-dihydro­pyridine-3,5-dicarboxyl­ate
Source: Acta Crystallogr Sect E Struct Rep Online. 2010 Jan 16;66(Pt 2):o363. doi: 10.1107/S1600536810001066 (PMC2979797; doi:10.1107/S1600536810001066)
Supplement: Supplementary file 1 [file e-66-0o363-sup1.cif]

##############################################################################
###                                                                        ###
###        Electronic paper (Acta Crystallographica Section E)             ###
###                                                                        ###
##############################################################################
#                                                                            #
# This CIF contains the data in a paper accepted for publication in Acta     #
# Crystallographica Section E. It conforms to the requirements of Notes      #
# for Authors for Section E, and has been peer reviewed under the auspices   #
# of the IUCr Commission on Journals.                                        #
#                                                                            #
# Full details of the Crystallographic Information File format               #
# are given in the paper "The Crystallographic Information File (CIF):       #
# a New Standard Archive File for Crystallography" by S. R. Hall, F. H.      #
# Allen and I. D. Brown [Acta Cryst. (1991), A47, 655-685].                  #
#                                                                            #
# The current version of the core CIF dictionary is obtainable from          #
# ftp://ftp.iucr.org/pub/cif_core.dic. The current version number is 2.4.    #
#                                                                            #
# Software is freely available for graphical display of the structure(s) in  #
# this CIF.  For information consult the CIF home page http://www.iucr.org/  #
# cif/home.html                                                              #
#                                                                            #
# This file may be used for bona fide research purposes within the           #
# scientific community so long as proper attribution is given to the journal # 
# article from which it was obtained.                                        #
#                                                                            #
##############################################################################
                                             
data_global
_audit_creation_method     'SHELXL97'
_journal_date_recd_electronic     2009-12-22
_journal_date_accepted     2010-01-08
_journal_name_full     'Acta Crystallographica, Section E'
_journal_year     2010
_journal_volume     66
_journal_issue      2
_journal_page_first     o363
_journal_page_last     o363
_journal_paper_category     QO
_journal_coeditor_code     CI5001
_publ_contact_author_name     'Dr P.L. Nilantha Lakshman '
_publ_contact_author_address
;
Department of  Food science and Technology
University of Ruhuna
Mapalana
Kamburupitiya (81100)
Sri Lanka.
;
_publ_contact_author_email     plakshmannilantha@ymail.com
_publ_contact_author_fax     '+94-41-2292384'
_publ_contact_author_phone     '+94-41-2292200'
_publ_section_title
;
Diethyl
4-(2,4-dichlorophenyl)-2,6-dimethyl-1,4-dihydropyridine-3,5-dicarboxylate
;
loop_
    _publ_author_name
    _publ_author_footnote
    _publ_author_address
    'P. Palakshi Reddy' .
;
Organic Chemistry Division
School of Advanced Sciences
VIT University,
Vellore 632 014, India
;
    'V. Vijayakumar' .
;
Organic Chemistry Division
School of Advanced Sciences
VIT University,
Vellore 632 014, India
;
    'J. Suresh' .
;
Department of Physics
The Madura College
Madurai 625 011
India
;
    'T. Narasimhamurthy' .
;
Materials Research Centre
Indian Institute of Science
Bangalore 560 012
India
;
    'P. L. Nilantha Lakshman' .
;
Department of Food Science and Technology
University of Ruhuna
Mapalana
Kamburupitiya 81100
Sri Lanka
;
data_I
_audit_creation_method     SHELXL-97
_chemical_name_systematic
;
Diethyl
4-(2,4-dichlorophenyl)-2,6-dimethyl-1,4-dihydropyridine-3,5-dicarboxylate
;
_chemical_name_common     ?
_chemical_formula_moiety     'C19 H21 Cl2 N O4'
_chemical_formula_sum     'C19 H21 Cl2 N O4'
_chemical_formula_iupac     'C19 H21 Cl2 N O4'
_chemical_formula_weight     398.27
_chemical_melting_point     ?
_symmetry_cell_setting     Monoclinic
_symmetry_space_group_name_H-M     'P 21/c'
_symmetry_space_group_name_Hall     '-P 2ybc'
loop_
    _symmetry_equiv_pos_as_xyz
    'x, y, z'
    '-x, y+1/2, -z+1/2'
    '-x, -y, -z'
    'x, -y-1/2, z-1/2'
_cell_length_a     15.928(7)
_cell_length_b     12.266(6)
_cell_length_c     10.042(5)
_cell_angle_alpha     90.00
_cell_angle_beta     103.962(7)
_cell_angle_gamma     90.00
_cell_volume     1903.8(15)
_cell_formula_units_Z     4
_cell_measurement_reflns_used     25
_cell_measurement_theta_min     2
_cell_measurement_theta_max     28
_cell_measurement_temperature     293(2)
_exptl_crystal_description     Block
_exptl_crystal_colour     colourless
_exptl_crystal_size_max     0.19
_exptl_crystal_size_mid     0.16
_exptl_crystal_size_min     0.12
_exptl_crystal_density_diffrn     1.389
_exptl_crystal_density_meas     ?
_exptl_crystal_density_method     'not measured'
_exptl_crystal_F_000     832
_exptl_absorpt_coefficient_mu     0.365
_exptl_absorpt_correction_type     multi-scan
_exptl_absorpt_process_details     '(SADABS; Bruker, 1998)'
_exptl_absorpt_correction_T_min     0.933
_exptl_absorpt_correction_T_max     0.937
_exptl_special_details
;
;
_diffrn_ambient_temperature     293(2)
_diffrn_radiation_type     MoK\a
_diffrn_radiation_wavelength     0.71073
_diffrn_radiation_source     'fine-focus sealed tube'
_diffrn_radiation_monochromator     graphite
_diffrn_measurement_device_type     'Bruker SMART APEX CCD diffractometer'
_diffrn_measurement_method     '\w scans'
_diffrn_detector_area_resol_mean     ?
_diffrn_reflns_number     20317
_diffrn_reflns_av_R_equivalents     0.0337
_diffrn_reflns_av_sigmaI/netI     0.0292
_diffrn_reflns_theta_min     2.12
_diffrn_reflns_theta_max     27.95
_diffrn_reflns_theta_full     27.95
_diffrn_measured_fraction_theta_max     0.984
_diffrn_measured_fraction_theta_full     0.984
_diffrn_reflns_limit_h_min     -20
_diffrn_reflns_limit_h_max     20
_diffrn_reflns_limit_k_min     -16
_diffrn_reflns_limit_k_max     15
_diffrn_reflns_limit_l_min     -13
_diffrn_reflns_limit_l_max     13
_diffrn_standards_number     0
_diffrn_standards_interval_count     .
_diffrn_standards_interval_time     .
_diffrn_standards_decay_%     ?
_refine_special_details
;
Refinement of <i>F</i>^2^ against ALL reflections. The weighted <i>R</i>-factor
<i>wR</i> and goodness of fit <i>S</i> are based on <i>F</i>^2^, conventional
<i>R</i>-factors <i>R</i> are based on <i>F</i>, with <i>F</i> set to zero for
negative <i>F</i>^2^. The threshold expression of <i>F</i>^2^ >
\s(<i>F</i>^2^) is used only for calculating <i>R</i>-factors(gt) <i>etc</i>.
and is not relevant to the choice of reflections for refinement.
<i>R</i>-factors based on <i>F</i>^2^ are statistically about twice as large
as those based on <i>F</i>, and <i>R</i>- factors based on ALL data will be
even larger.
;
_reflns_number_total     4491
_reflns_number_gt     3230
_reflns_threshold_expression     I>2\s(I)
_refine_ls_structure_factor_coef     Fsqd
_refine_ls_matrix_type     full
_refine_ls_R_factor_all     0.0868
_refine_ls_R_factor_gt     0.0605
_refine_ls_wR_factor_gt     0.1497
_refine_ls_wR_factor_ref     0.1675
_refine_ls_goodness_of_fit_ref     1.035
_refine_ls_restrained_S_all     1.035
_refine_ls_number_reflns     4491
_refine_ls_number_parameters     243
_refine_ls_number_restraints     0
_refine_ls_hydrogen_treatment     mixed
_refine_ls_weighting_scheme     calc
_refine_ls_weighting_details
          'calc w=1/[\s^2^(Fo^2^)+(0.0754P)^2^+1.087P] where P=(Fo^2^+2Fc^2^)/3'
_atom_sites_solution_hydrogens     geom
_atom_sites_solution_primary     direct
_atom_sites_solution_secondary     difmap
_refine_ls_shift/su_max     0.001
_refine_ls_shift/su_mean     0.000
_refine_diff_density_max     0.550
_refine_diff_density_min     -0.559
_refine_ls_extinction_method     none
_refine_ls_extinction_coef     ?
loop_
    _atom_type_symbol
    _atom_type_description
    _atom_type_scat_dispersion_real
    _atom_type_scat_dispersion_imag
    _atom_type_scat_source
    'C' 'C' 0.0033 0.0016
                         'International Tables Vol C Tables 4.2.6.8 and 6.1.1.4'
    'H' 'H' 0.0000 0.0000
                         'International Tables Vol C Tables 4.2.6.8 and 6.1.1.4'
    'N' 'N' 0.0061 0.0033
                         'International Tables Vol C Tables 4.2.6.8 and 6.1.1.4'
    'O' 'O' 0.0106 0.0060
                         'International Tables Vol C Tables 4.2.6.8 and 6.1.1.4'
    'Cl' 'Cl' 0.1484 0.1585
                         'International Tables Vol C Tables 4.2.6.8 and 6.1.1.4'
_computing_data_collection     'SMART (Bruker, 2001)'
_computing_cell_refinement     'SAINT (Bruker, 2001)'
_computing_data_reduction     'SAINT (Bruker, 2001)'
_computing_structure_solution     'SHELXS97 (Sheldrick, 2008)'
_computing_structure_refinement     'SHELXL97 (Sheldrick, 2008)'
_computing_molecular_graphics     'PLATON (Spek, 2009)'
_computing_publication_material     'SHELXL97 (Sheldrick, 2008)'
loop_
    _atom_site_type_symbol
    _atom_site_label
    _atom_site_fract_x
    _atom_site_fract_y
    _atom_site_fract_z
    _atom_site_U_iso_or_equiv
    _atom_site_adp_type
    _atom_site_calc_flag
    _atom_site_refinement_flags
    _atom_site_occupancy
    _atom_site_disorder_assembly
    _atom_site_disorder_group
    H H1 0.457(2) -0.188(3) 0.674(4) 0.077(10) Uiso d . 1 . .
    C C2 0.36076(17) -0.1934(2) 0.5152(3) 0.0498(6) Uani d . 1 . .
    C C3 0.30628(16) -0.13017(19) 0.4249(3) 0.0443(5) Uani d . 1 . .
    C C4 0.30510(14) -0.00633(18) 0.4398(2) 0.0385(5) Uani d . 1 . .
    H H4 0.3047 0.0264 0.3506 0.046 Uiso calc R 1 . .
    C C5 0.38599(15) 0.03294(19) 0.5438(2) 0.0414(5) Uani d . 1 . .
    C C6 0.43734(15) -0.0368(2) 0.6316(3) 0.0458(6) Uani d . 1 . .
    C C7 0.3671(2) -0.3158(2) 0.5144(4) 0.0724(9) Uani d . 1 . .
    H H7A 0.3368 -0.3457 0.5778 0.109 Uiso calc R 1 . .
    H H7B 0.4268 -0.3370 0.5411 0.109 Uiso calc R 1 . .
    H H7C 0.3418 -0.3426 0.4238 0.109 Uiso calc R 1 . .
    C C8 0.51522(18) -0.0086(3) 0.7436(3) 0.0615(7) Uani d . 1 . .
    H H8A 0.5467 0.0493 0.7133 0.092 Uiso calc R 1 . .
    H H8B 0.5518 -0.0715 0.7656 0.092 Uiso calc R 1 . .
    H H8C 0.4970 0.0145 0.8236 0.092 Uiso calc R 1 . .
    C C9 0.2429(2) -0.1811(2) 0.3105(3) 0.0576(7) Uani d . 1 . .
    C C10 0.1394(2) -0.1567(3) 0.1037(3) 0.0834(11) Uani d . 1 . .
    H H10A 0.1663 -0.2102 0.0562 0.100 Uiso calc R 1 . .
    H H10B 0.0947 -0.1929 0.1378 0.100 Uiso calc R 1 . .
    C C11 0.1024(4) -0.0724(5) 0.0120(5) 0.146(2) Uani d . 1 . .
    H H11A 0.0756 -0.0199 0.0593 0.219 Uiso calc R 1 . .
    H H11B 0.0598 -0.1027 -0.0631 0.219 Uiso calc R 1 . .
    H H11C 0.1468 -0.0375 -0.0224 0.219 Uiso calc R 1 . .
    C C12 0.40564(15) 0.1502(2) 0.5500(3) 0.0465(6) Uani d . 1 . .
    C C13 0.3635(2) 0.3178(2) 0.4302(4) 0.0708(9) Uani d . 1 . .
    H H13A 0.3527 0.3407 0.3351 0.085 Uiso calc R 1 . .
    H H13B 0.4207 0.3428 0.4773 0.085 Uiso calc R 1 . .
    C C14 0.2986(2) 0.3668(3) 0.4941(4) 0.0847(11) Uani d . 1 . .
    H H14A 0.2421 0.3411 0.4482 0.127 Uiso calc R 1 . .
    H H14B 0.3006 0.4447 0.4866 0.127 Uiso calc R 1 . .
    H H14C 0.3108 0.3465 0.5892 0.127 Uiso calc R 1 . .
    C C15 0.22400(14) 0.03096(17) 0.4827(2) 0.0382(5) Uani d . 1 . .
    C C16 0.16297(16) 0.10357(19) 0.4097(3) 0.0442(5) Uani d . 1 . .
    C C17 0.09232(16) 0.1380(2) 0.4559(3) 0.0529(7) Uani d . 1 . .
    H H17 0.0531 0.1877 0.4057 0.064 Uiso calc R 1 . .
    C C18 0.08165(16) 0.0971(2) 0.5769(3) 0.0540(7) Uani d . 1 . .
    C C19 0.13873(18) 0.0238(2) 0.6521(3) 0.0554(7) Uani d . 1 . .
    H H19 0.1301 -0.0040 0.7339 0.066 Uiso calc R 1 . .
    C C20 0.20941(16) -0.0081(2) 0.6045(3) 0.0456(6) Uani d . 1 . .
    H H20 0.2485 -0.0574 0.6559 0.055 Uiso calc R 1 . .
    N N1 0.42086(15) -0.14648(18) 0.6216(3) 0.0549(6) Uani d . 1 . .
    O O1 0.45504(13) 0.19882(16) 0.6420(2) 0.0648(5) Uani d . 1 . .
    O O2 0.2248(3) -0.2760(2) 0.3005(3) 0.1241(13) Uani d . 1 . .
    O O3 0.20393(13) -0.11059(17) 0.2178(2) 0.0639(5) Uani d . 1 . .
    O O4 0.36015(13) 0.19982(14) 0.4368(2) 0.0577(5) Uani d . 1 . .
    Cl Cl1 0.17106(5) 0.15619(6) 0.25211(7) 0.0651(2) Uani d . 1 . .
    Cl Cl2 -0.00735(5) 0.13933(8) 0.63631(10) 0.0800(3) Uani d . 1 . .
loop_
    _atom_site_aniso_label
    _atom_site_aniso_U_11
    _atom_site_aniso_U_22
    _atom_site_aniso_U_33
    _atom_site_aniso_U_12
    _atom_site_aniso_U_13
    _atom_site_aniso_U_23
    C2 0.0523(14) 0.0362(12) 0.0598(16) 0.0037(11) 0.0118(12) -0.0033(11)
    C3 0.0485(13) 0.0359(12) 0.0476(13) 0.0012(10) 0.0099(11) -0.0058(10)
    C4 0.0407(12) 0.0335(11) 0.0393(12) 0.0007(9) 0.0056(9) 0.0004(9)
    C5 0.0400(12) 0.0385(12) 0.0454(13) 0.0003(10) 0.0098(10) -0.0031(10)
    C6 0.0406(12) 0.0461(13) 0.0486(14) 0.0025(10) 0.0066(10) -0.0023(11)
    C7 0.076(2) 0.0376(14) 0.095(2) 0.0127(14) 0.0044(18) 0.0006(15)
    C8 0.0507(15) 0.0642(18) 0.0604(17) 0.0047(13) -0.0048(13) -0.0028(14)
    C9 0.0729(18) 0.0470(15) 0.0500(15) -0.0009(13) 0.0093(13) -0.0108(12)
    C10 0.078(2) 0.104(3) 0.0564(19) -0.020(2) -0.0069(16) -0.0176(19)
    C11 0.149(5) 0.130(4) 0.108(4) -0.009(4) -0.069(3) 0.005(3)
    C12 0.0417(13) 0.0409(13) 0.0578(15) -0.0012(10) 0.0135(11) -0.0022(11)
    C13 0.087(2) 0.0406(15) 0.086(2) -0.0071(15) 0.0233(18) 0.0076(15)
    C14 0.079(2) 0.0552(19) 0.114(3) 0.0075(17) 0.012(2) -0.0121(19)
    C15 0.0391(11) 0.0308(10) 0.0412(12) -0.0013(9) 0.0032(9) -0.0027(9)
    C16 0.0448(13) 0.0369(12) 0.0470(13) 0.0020(10) 0.0034(10) 0.0019(10)
    C17 0.0440(13) 0.0440(14) 0.0667(17) 0.0065(11) 0.0052(12) -0.0034(12)
    C18 0.0414(13) 0.0506(15) 0.0718(18) -0.0042(11) 0.0168(12) -0.0209(13)
    C19 0.0571(16) 0.0606(17) 0.0506(15) -0.0094(13) 0.0170(12) -0.0063(12)
    C20 0.0457(13) 0.0429(13) 0.0461(13) 0.0005(10) 0.0066(10) 0.0036(10)
    N1 0.0532(13) 0.0411(12) 0.0615(14) 0.0088(10) -0.0033(11) 0.0063(10)
    O1 0.0614(12) 0.0495(11) 0.0764(14) -0.0127(9) 0.0026(10) -0.0115(10)
    O2 0.192(3) 0.0500(14) 0.095(2) -0.0218(17) -0.035(2) -0.0179(13)
    O3 0.0652(12) 0.0620(12) 0.0538(11) -0.0057(10) -0.0063(9) -0.0078(9)
    O4 0.0673(12) 0.0372(9) 0.0651(12) -0.0024(8) 0.0089(9) 0.0024(8)
    Cl1 0.0712(5) 0.0637(4) 0.0564(4) 0.0147(4) 0.0075(3) 0.0212(3)
    Cl2 0.0531(4) 0.0868(6) 0.1078(7) -0.0043(4) 0.0343(4) -0.0335(5)
_geom_special_details
;
All e.s.d.'s (except the e.s.d. in the dihedral angle between two l.s. planes)
are estimated using the full covariance matrix. The cell e.s.d.'s are taken
into account individually in the estimation of e.s.d.'s in distances, angles
and torsion angles; correlations between e.s.d.'s in cell parameters are only
used when they are defined by crystal symmetry. An approximate (isotropic)
treatment of cell e.s.d.'s is used for estimating e.s.d.'s involving l.s.
planes.
;
loop_
    _geom_bond_atom_site_label_1
    _geom_bond_atom_site_label_2
    _geom_bond_site_symmetry_2
    _geom_bond_distance
    _geom_bond_publ_flag
    C2 C3 . 1.341(4) ?
    C2 N1 . 1.376(3) ?
    C2 C7 . 1.504(4) ?
    C3 C9 . 1.473(4) ?
    C3 C4 . 1.527(3) ?
    C4 C15 . 1.527(3) ?
    C4 C5 . 1.528(3) ?
    C4 H4 . 0.98 ?
    C5 C6 . 1.353(3) ?
    C5 C12 . 1.470(3) ?
    C6 N1 . 1.370(3) ?
    C6 C8 . 1.500(4) ?
    C7 H7A . 0.96 ?
    C7 H7B . 0.96 ?
    C7 H7C . 0.96 ?
    C8 H8A . 0.96 ?
    C8 H8B . 0.96 ?
    C8 H8C . 0.96 ?
    C9 O2 . 1.198(4) ?
    C9 O3 . 1.312(3) ?
    C10 C11 . 1.414(6) ?
    C10 O3 . 1.456(3) ?
    C10 H10A . 0.97 ?
    C10 H10B . 0.97 ?
    C11 H11A . 0.96 ?
    C11 H11B . 0.96 ?
    C11 H11C . 0.96 ?
    C12 O1 . 1.216(3) ?
    C12 O4 . 1.338(3) ?
    C13 O4 . 1.450(3) ?
    C13 C14 . 1.470(5) ?
    C13 H13A . 0.97 ?
    C13 H13B . 0.97 ?
    C14 H14A . 0.96 ?
    C14 H14B . 0.96 ?
    C14 H14C . 0.96 ?
    C15 C20 . 1.384(3) ?
    C15 C16 . 1.390(3) ?
    C16 C17 . 1.383(4) ?
    C16 Cl1 . 1.743(3) ?
    C17 C18 . 1.363(4) ?
    C17 H17 . 0.93 ?
    C18 C19 . 1.368(4) ?
    C18 Cl2 . 1.744(3) ?
    C19 C20 . 1.382(4) ?
    C19 H19 . 0.93 ?
    C20 H20 . 0.93 ?
    N1 H1 . 0.85(4) ?
loop_
    _geom_angle_atom_site_label_1
    _geom_angle_atom_site_label_2
    _geom_angle_atom_site_label_3
    _geom_angle_site_symmetry_1
    _geom_angle_site_symmetry_3
    _geom_angle
    _geom_angle_publ_flag
    C3 C2 N1 . . 119.9(2) ?
    C3 C2 C7 . . 127.4(3) ?
    N1 C2 C7 . . 112.7(2) ?
    C2 C3 C9 . . 119.5(2) ?
    C2 C3 C4 . . 122.0(2) ?
    C9 C3 C4 . . 118.4(2) ?
    C3 C4 C15 . . 110.91(19) ?
    C3 C4 C5 . . 110.63(19) ?
    C15 C4 C5 . . 110.11(19) ?
    C3 C4 H4 . . 108.4 ?
    C15 C4 H4 . . 108.4 ?
    C5 C4 H4 . . 108.4 ?
    C6 C5 C12 . . 120.1(2) ?
    C6 C5 C4 . . 121.6(2) ?
    C12 C5 C4 . . 118.2(2) ?
    C5 C6 N1 . . 119.9(2) ?
    C5 C6 C8 . . 127.1(2) ?
    N1 C6 C8 . . 113.0(2) ?
    C2 C7 H7A . . 109.5 ?
    C2 C7 H7B . . 109.5 ?
    H7A C7 H7B . . 109.5 ?
    C2 C7 H7C . . 109.5 ?
    H7A C7 H7C . . 109.5 ?
    H7B C7 H7C . . 109.5 ?
    C6 C8 H8A . . 109.5 ?
    C6 C8 H8B . . 109.5 ?
    H8A C8 H8B . . 109.5 ?
    C6 C8 H8C . . 109.5 ?
    H8A C8 H8C . . 109.5 ?
    H8B C8 H8C . . 109.5 ?
    O2 C9 O3 . . 121.2(3) ?
    O2 C9 C3 . . 125.7(3) ?
    O3 C9 C3 . . 113.1(2) ?
    C11 C10 O3 . . 109.4(3) ?
    C11 C10 H10A . . 109.8 ?
    O3 C10 H10A . . 109.8 ?
    C11 C10 H10B . . 109.8 ?
    O3 C10 H10B . . 109.8 ?
    H10A C10 H10B . . 108.2 ?
    C10 C11 H11A . . 109.5 ?
    C10 C11 H11B . . 109.5 ?
    H11A C11 H11B . . 109.5 ?
    C10 C11 H11C . . 109.5 ?
    H11A C11 H11C . . 109.5 ?
    H11B C11 H11C . . 109.5 ?
    O1 C12 O4 . . 122.7(2) ?
    O1 C12 C5 . . 127.2(2) ?
    O4 C12 C5 . . 110.1(2) ?
    O4 C13 C14 . . 110.5(3) ?
    O4 C13 H13A . . 109.5 ?
    C14 C13 H13A . . 109.5 ?
    O4 C13 H13B . . 109.5 ?
    C14 C13 H13B . . 109.5 ?
    H13A C13 H13B . . 108.1 ?
    C13 C14 H14A . . 109.5 ?
    C13 C14 H14B . . 109.5 ?
    H14A C14 H14B . . 109.5 ?
    C13 C14 H14C . . 109.5 ?
    H14A C14 H14C . . 109.5 ?
    H14B C14 H14C . . 109.5 ?
    C20 C15 C16 . . 116.2(2) ?
    C20 C15 C4 . . 118.6(2) ?
    C16 C15 C4 . . 125.1(2) ?
    C17 C16 C15 . . 122.8(2) ?
    C17 C16 Cl1 . . 115.87(19) ?
    C15 C16 Cl1 . . 121.4(2) ?
    C18 C17 C16 . . 118.3(2) ?
    C18 C17 H17 . . 120.9 ?
    C16 C17 H17 . . 120.9 ?
    C17 C18 C19 . . 121.6(2) ?
    C17 C18 Cl2 . . 118.8(2) ?
    C19 C18 Cl2 . . 119.6(2) ?
    C18 C19 C20 . . 118.9(3) ?
    C18 C19 H19 . . 120.5 ?
    C20 C19 H19 . . 120.5 ?
    C19 C20 C15 . . 122.2(2) ?
    C19 C20 H20 . . 118.9 ?
    C15 C20 H20 . . 118.9 ?
    C6 N1 C2 . . 123.6(2) ?
    C6 N1 H1 . . 117(2) ?
    C2 N1 H1 . . 118(2) ?
    C9 O3 C10 . . 115.2(3) ?
    C12 O4 C13 . . 118.3(2) ?
loop_
    _geom_hbond_atom_site_label_D
    _geom_hbond_atom_site_label_H
    _geom_hbond_atom_site_label_A
    _geom_hbond_site_symmetry_A
    _geom_hbond_distance_DH
    _geom_hbond_distance_HA
    _geom_hbond_distance_DA
    _geom_hbond_angle_DHA
    N1 H1 O1 2_646 0.85(4) 2.46(4) 3.298(4) 169(3)
    C7 H7C O2 . 0.96 2.14 2.764(5) 122
