# Supplementary material for: Diethyl 4-(2,4-dichloro­phen­yl)-2,6-dimethyl-1,4-dihydro­pyridine-3,5-dicarboxyl­ate
Source: Acta Crystallogr Sect E Struct Rep Online. 2010 Jan 16;66(Pt 2):o363. doi: 10.1107/S1600536810001066 (PMC2979797; doi:10.1107/S1600536810001066)
Supplement: Supplementary file 2 [file e-66-0o363-Isup2.hkl]

#
# h,k,l, Fc-squared, Fo-squared, sigma(Fo-squared) and status flag
#
data_I
_shelx_title ' pr4m in P2(1)/c'
_shelx_refln_list_code          4
_shelx_F_calc_maximum      274.95
_exptl_crystal_F_000       832.00
_reflns_d_resolution_high  0.7581
 
loop_
 _symmetry_equiv_pos_as_xyz
 'x, y, z'
 '-x, y+1/2, -z+1/2'
 '-x, -y, -z'
 'x, -y-1/2, z-1/2'
 
_cell_length_a    15.9279
_cell_length_b    12.2659
_cell_length_c    10.0415
_cell_angle_alpha  90.000
_cell_angle_beta  103.962
_cell_angle_gamma  90.000
 
_shelx_F_squared_multiplier     1.000
 
loop_
 _refln_index_h
 _refln_index_k
 _refln_index_l
 _refln_F_squared_calc
 _refln_F_squared_meas
 _refln_F_squared_sigma
 _refln_observed_status
   2   0   0     2738.07     3054.31     34.76 o
   3   0   0      816.75      827.16     11.64 o
   4   0   0     2578.15     2453.24     32.11 o
   5   0   0     9317.95     9568.92     93.59 o
   6   0   0     3058.89     2795.66     31.04 o
   7   0   0      131.40      130.17      5.61 o
   8   0   0       30.06       26.04      2.69 o
   9   0   0      683.95      630.96     10.84 o
  10   0   0      586.90      651.37     14.42 o
  11   0   0     1025.83      952.08     22.39 o
  12   0   0      201.13      196.32      8.43 o
  13   0   0     1188.96     1176.24     27.05 o
  14   0   0      452.57      477.26     14.41 o
  15   0   0      172.79      161.46      8.99 o
  16   0   0       26.13       20.94      5.88 o
  17   0   0       41.64       47.57      6.46 o
  18   0   0        1.04        1.45      5.96 o
  19   0   0       35.31       37.31      7.07 o
   1   1   0        5.94        5.72      0.55 o
   2   1   0       43.74       62.45      1.34 o
   3   1   0     3591.33     4081.77     30.76 o
   4   1   0      205.99      185.20      3.16 o
   5   1   0     2041.07     2127.74     17.99 o
   6   1   0      474.24      493.35      6.39 o
   7   1   0      822.49      992.12     10.69 o
   8   1   0       35.94       26.14      2.07 o
   9   1   0      136.54       99.14      2.87 o
  10   1   0     2652.50     2354.02     22.27 o
  11   1   0      293.44      296.25      6.99 o
  12   1   0        3.33        5.21      2.40 o
  13   1   0       93.06      107.65      4.95 o
  14   1   0       29.79       39.21      4.44 o
  15   1   0       37.86       42.51      4.01 o
  16   1   0       41.01       47.63      4.20 o
  17   1   0      237.79      247.68      8.97 o
  18   1   0        2.32       12.10      3.84 o
  19   1   0        2.54       -4.28      4.28 o
  20   1   0        5.62        8.71      7.57 o
   0   2   0      296.36      278.56      4.96 o
   1   2   0      641.23      797.67      8.71 o
   2   2   0       73.17       70.92      1.64 o
   3   2   0     3474.52     3757.13     27.07 o
   4   2   0      871.99      882.14      8.09 o
   5   2   0     2664.73     2716.01     20.92 o
   6   2   0      285.36      250.14      4.39 o
   7   2   0      113.75      108.32      3.11 o
   8   2   0      252.75      272.26      5.18 o
   9   2   0        2.05        0.72      1.62 o
  10   2   0      910.13      930.63     13.80 o
  11   2   0     1147.54     1155.72     15.28 o
  12   2   0      102.08       96.60      4.51 o
  13   2   0       44.79       45.38      4.70 o
  14   2   0       27.34       26.25      3.28 o
  15   2   0        5.41        0.89      2.82 o
  16   2   0        0.01        5.28      3.31 o
  17   2   0      133.29      138.86      8.08 o
  18   2   0       11.11       16.99      7.74 o
  19   2   0        0.95       -4.04      4.04 o
  20   2   0        1.66        1.43      6.86 o
   1   3   0     1159.73     1229.97     10.89 o
   2   3   0     1664.65     1706.72     14.52 o
   3   3   0      342.27      373.14      4.79 o
   4   3   0       24.77       27.50      1.38 o
   5   3   0      431.84      447.14      5.51 o
   6   3   0       98.97      109.92      2.70 o
   7   3   0      579.86      668.40      7.75 o
   8   3   0      101.09       97.36      2.95 o
   9   3   0        0.13        1.93      1.66 o
  10   3   0      456.53      418.99      7.37 o
  11   3   0      143.02      109.20      4.51 o
  12   3   0      377.88      356.84      8.15 o
  13   3   0      112.67       94.71      4.80 o
  14   3   0       44.50       45.76      3.73 o
  15   3   0       16.95       16.66      3.94 o
  16   3   0       12.50        9.66      4.08 o
  17   3   0       50.97       57.76      5.74 o
  18   3   0        0.80       -3.61      3.69 o
  19   3   0        0.11        3.96      3.95 o
   0   4   0     8160.45     8974.90    100.47 o
   1   4   0     7867.30     9193.16     68.49 o
   2   4   0      606.06      664.56      7.31 o
   3   4   0      874.37      880.51      9.12 o
   4   4   0      342.15      368.20      5.25 o
   5   4   0     1049.32     1027.23     10.08 o
   6   4   0      945.79      920.44      9.61 o
   7   4   0     2734.74     2884.43     23.58 o
   8   4   0      199.34      223.25      4.44 o
   9   4   0       19.90       27.52      2.35 o
  10   4   0      652.30      654.85      9.67 o
  11   4   0      692.91      598.67      9.63 o
  12   4   0     1505.62     1501.11     21.21 o
  13   4   0       87.05      104.56      5.64 o
  14   4   0        1.72       -0.51      3.33 o
  15   4   0        2.20        1.68      3.78 o
  16   4   0        2.44        6.53      5.17 o
  17   4   0       91.50       86.20      7.77 o
  18   4   0        0.04       -2.96      3.81 o
  19   4   0       16.15       12.04      4.59 o
   1   5   0      474.95      415.43      5.63 o
   2   5   0     1298.91     1545.16     14.44 o
   3   5   0        0.06        2.71      1.16 o
   4   5   0      517.04      457.04      6.59 o
   5   5   0      168.90      142.67      3.43 o
   6   5   0       89.85       95.62      3.25 o
   7   5   0      264.39      284.01      5.35 o
   8   5   0        1.75        4.32      2.65 o
   9   5   0      647.88      598.94      9.18 o
  10   5   0      900.12      790.54     12.33 o
  11   5   0      306.42      293.95      7.81 o
  12   5   0       71.97       66.78      5.11 o
  13   5   0       88.78       84.93      6.12 o
  14   5   0        0.01        3.16      3.26 o
  15   5   0       51.76       52.56      5.59 o
  16   5   0       92.22      104.62      7.27 o
  17   5   0      108.18      120.90      7.88 o
  18   5   0        1.92       12.92      5.37 o
  19   5   0        9.87       14.43     15.79 o
   0   6   0    17900.80    19471.73    188.14 o
   1   6   0     1054.76     1503.54     14.63 o
   2   6   0       13.01       21.90      1.60 o
   3   6   0       82.67       96.34      2.79 o
   4   6   0      190.49      235.22      5.05 o
   5   6   0      930.42      979.25     11.15 o
   6   6   0     1171.68     1117.84     14.24 o
   7   6   0      244.20      262.13      6.86 o
   8   6   0      139.67      136.80      4.64 o
   9   6   0       23.23       26.35      3.33 o
  10   6   0       18.59       14.89      2.73 o
  11   6   0       13.18       10.51      2.81 o
  12   6   0       14.48       26.00      4.49 o
  13   6   0       37.93       49.98      6.58 o
  14   6   0        7.98       13.00      4.37 o
  15   6   0       34.13       42.10      5.18 o
  16   6   0        8.45       11.66      4.22 o
  17   6   0       63.51       68.02      6.34 o
  18   6   0        2.27        9.49      4.14 o
   1   7   0      559.83      640.24      7.91 o
   2   7   0        0.25        1.39      1.33 o
   3   7   0      134.06      149.91      3.69 o
   4   7   0      652.37      589.17     11.64 o
   5   7   0      117.66      110.37      4.84 o
   6   7   0      380.97      358.33      7.43 o
   7   7   0      112.92      114.82      4.86 o
   8   7   0       20.12       23.93      2.79 o
   9   7   0        0.39        2.86      2.88 o
  10   7   0        3.45        7.32      3.05 o
  11   7   0      328.74      312.36      9.21 o
  12   7   0       21.97        6.69      4.05 o
  13   7   0        0.01        5.59      3.97 o
  14   7   0       29.93       24.09      5.10 o
  15   7   0       19.83       27.10      5.43 o
  16   7   0        1.25        4.06      4.73 o
  17   7   0       11.53       16.20      7.48 o
  18   7   0        9.79        4.81      8.62 o
   0   8   0      356.07      443.62      9.41 o
   1   8   0     1334.67     1552.86     15.16 o
   2   8   0       15.33       21.90      2.04 o
   3   8   0       60.12       69.94      3.29 o
   4   8   0      973.52      973.38     13.52 o
   5   8   0       31.19       32.77      2.74 o
   6   8   0      193.45      193.22      5.71 o
   7   8   0      762.30      763.67     11.44 o
   8   8   0      298.64      314.17      8.83 o
   9   8   0       24.66       18.53      3.55 o
  10   8   0     1253.41     1282.03     20.91 o
  11   8   0      224.11      209.54      7.86 o
  12   8   0       82.96       74.94      5.46 o
  13   8   0      105.59       94.21      6.91 o
  14   8   0       34.24       27.31      5.26 o
  15   8   0       12.68       19.62      5.23 o
  16   8   0        1.40        1.60      4.50 o
  17   8   0        1.78       10.96      5.74 o
   1   9   0      160.46      150.30      4.47 o
   2   9   0      321.27      319.94      6.62 o
   3   9   0      109.32      104.29      4.32 o
   4   9   0        5.82        3.12      2.01 o
   5   9   0      254.12      257.16      6.70 o
   6   9   0       78.73       70.77      3.95 o
   7   9   0      398.09      442.68      9.54 o
   8   9   0       14.83       11.25      3.08 o
   9   9   0       12.81       13.89      3.50 o
  10   9   0      105.84       98.69      5.92 o
  11   9   0        0.21       -0.23      5.77 o
  12   9   0      130.47      150.73      7.40 o
  13   9   0       28.23       27.00      6.64 o
  14   9   0        1.27        0.24      4.31 o
  15   9   0        0.67        1.63      4.66 o
  16   9   0       16.49       15.16      5.53 o
   0  10   0        1.01       -2.55      2.55 o
   1  10   0      281.71      254.91      6.81 o
   2  10   0      110.97       86.92      4.57 o
   3  10   0       14.74       17.11      2.83 o
   4  10   0        1.12        7.29      2.04 o
   5  10   0      225.67      228.13      8.27 o
   6  10   0       10.31       10.51      2.90 o
   7  10   0      944.01      948.26     15.23 o
   8  10   0        8.66       10.50      4.04 o
   9  10   0        2.98        3.79      3.20 o
  10  10   0      115.80      130.67      6.73 o
  11  10   0       24.09       20.35      4.18 o
  12  10   0      219.69      216.32      8.88 o
  13  10   0        1.32        0.37      4.96 o
  14  10   0       13.37       16.79      5.19 o
  15  10   0        0.88        2.30      5.64 o
   1  11   0       20.24       10.58      2.51 o
   2  11   0       42.80       51.61      3.79 o
   3  11   0      155.96      140.25      5.58 o
   4  11   0       30.26       44.89      5.11 o
   5  11   0       20.97       18.80      4.08 o
   6  11   0       17.49       22.34      3.34 o
   7  11   0       62.98       57.15      5.61 o
   8  11   0       20.14       11.00      3.75 o
   9  11   0      157.29      153.46      7.94 o
  10  11   0       12.09       18.74      4.09 o
  11  11   0        0.31       -5.41      6.52 o
  12  11   0       22.17       20.92      4.87 o
  13  11   0        9.86       13.48      5.52 o
  14  11   0        3.70        4.81      6.90 o
   0  12   0       62.02       46.12      6.62 o
   1  12   0       52.80       37.54      4.46 o
   2  12   0       31.47       32.98      4.31 o
   3  12   0      155.57      167.78      8.03 o
   4  12   0        2.85        9.96      3.44 o
   5  12   0        1.35        3.45      3.04 o
   6  12   0       35.37       33.53      4.38 o
   7  12   0        4.75       -2.16      4.61 o
   8  12   0       17.84       12.30      4.86 o
   9  12   0       94.59       97.27      8.16 o
  10  12   0        3.26        5.98      4.71 o
  11  12   0        3.34       -4.56      6.06 o
  12  12   0       24.40       26.40      6.35 o
  13  12   0       15.30       11.29     11.21 o
   1  13   0        6.00        7.10      3.22 o
   2  13   0       23.23       20.98      3.99 o
   3  13   0        0.69        2.88      3.34 o
   4  13   0        8.55        5.94      3.41 o
   5  13   0        1.75       -0.55      3.25 o
   6  13   0        2.52        7.05      6.54 o
   7  13   0        5.57        2.78      5.22 o
   8  13   0       16.89       14.54      7.21 o
   9  13   0        0.29       12.15      5.51 o
  10  13   0        0.04        9.80      5.66 o
  11  13   0        0.51       -5.12      5.62 o
  12  13   0        5.47       -4.86     10.07 o
   0  14   0        3.35       -4.30      4.30 o
   1  14   0        6.92       18.25      4.15 o
   2  14   0       20.54       22.02      4.23 o
   3  14   0        9.13       12.86      3.96 o
   4  14   0       22.55       25.06      7.91 o
   5  14   0       31.29       34.57      5.81 o
   6  14   0        4.20       -0.66      4.11 o
   7  14   0      110.99      117.07     11.16 o
   8  14   0       22.72       50.19     17.82 o
   9  14   0        2.64        7.17      5.89 o
   1  15   0       21.86       31.35      5.17 o
   2  15   0        3.99       20.27     11.24 o
   3  15   0        4.04        9.54      6.27 o
   4  15   0        6.76       11.01      6.08 o
   5  15   0       10.31        6.87      6.45 o
   6  15   0        0.97        2.99      9.14 o
   0  16   0        1.95        7.93      7.00 o
   1  16   0       20.45        0.54     13.54 o
   2  16   0        1.12        0.36      6.64 o
 -20   1   1        7.94        5.36      4.59 o
 -19   1   1        3.06        0.45      4.58 o
 -18   1   1        1.03        1.08      3.70 o
 -17   1   1       14.77       15.89      5.86 o
 -16   1   1       55.17       57.46      4.83 o
 -15   1   1       23.05       27.39      4.23 o
 -14   1   1        1.66        4.60      2.58 o
 -13   1   1        7.00        5.45      2.79 o
 -12   1   1       56.70       57.67      3.69 o
 -11   1   1       90.94       85.79      4.06 o
 -10   1   1     1315.00     1336.62     16.08 o
  -9   1   1      208.27      214.55      4.56 o
  -8   1   1      133.42      113.95      3.21 o
  -7   1   1     1006.66      967.03     10.35 o
  -6   1   1      416.41      389.76      5.39 o
  -5   1   1     5415.31     5748.74     43.50 o
  -4   1   1      219.92      198.18      3.22 o
  -3   1   1     3593.42     3902.04     29.48 o
  -2   1   1     1440.80     1558.29     12.59 o
  -1   1   1     2529.86     2769.01     22.96 o
   0   1   1    23510.94    23230.23    636.99 o
   1   1   1      935.52      913.47      8.05 o
   2   1   1     2768.06     2797.02     21.91 o
   3   1   1     1041.84     1072.15      9.13 o
   4   1   1      104.22       92.73      2.23 o
   5   1   1      592.81      585.83      6.46 o
   6   1   1        2.56        3.50      1.69 o
   7   1   1     2669.54     2774.98     22.40 o
   8   1   1        3.52        0.87      1.49 o
   9   1   1      227.03      220.72      4.51 o
  10   1   1        0.90        0.32      1.77 o
  11   1   1       67.17       59.44      3.63 o
  12   1   1       40.73       42.81      3.46 o
  13   1   1     1357.75     1292.02     20.37 o
  14   1   1      172.17      194.32      9.12 o
  15   1   1        1.00        2.49      4.22 o
  16   1   1       48.09       64.28      5.81 o
  17   1   1        0.06       -3.53      3.53 o
  18   1   1        9.40       18.44      5.06 o
  19   1   1       20.18       28.72     10.49 o
 -20   2   1      105.59      118.44      7.96 o
 -19   2   1       14.96       20.72      4.79 o
 -18   2   1        0.08        6.18      4.01 o
 -17   2   1      128.27      138.44      7.08 o
 -16   2   1       11.79       20.15      3.92 o
 -15   2   1      407.40      394.66      9.53 o
 -14   2   1      264.21      240.36      7.19 o
 -13   2   1      120.97       97.21      4.76 o
 -12   2   1        9.05        8.15      4.21 o
 -11   2   1      129.38      109.41      4.43 o
 -10   2   1     2641.63     2685.59     24.69 o
  -9   2   1     2102.48     1999.89     19.16 o
  -8   2   1     4389.46     4158.52     34.15 o
  -7   2   1     1099.19     1156.73     12.00 o
  -6   2   1      262.79      330.05      5.05 o
  -5   2   1      943.54      839.74      8.01 o
  -4   2   1     7879.70     8719.38     60.35 o
  -3   2   1        2.89        2.55      0.86 o
  -2   2   1     2477.21     2726.85     21.49 o
  -1   2   1       11.69       28.19      1.20 o
   0   2   1     1104.56     1313.04     13.08 o
   1   2   1     4258.79     4840.48     43.20 o
   2   2   1    15251.59    16696.24    161.38 o
   3   2   1    20610.98    22314.05    168.07 o
   4   2   1     1060.79     1110.68      9.93 o
   5   2   1      381.87      327.52      4.56 o
   6   2   1       85.08      139.31      3.33 o
   7   2   1      956.09     1028.78     11.34 o
   8   2   1      125.87      147.80      3.63 o
   9   2   1     1862.10     1717.80     16.21 o
  10   2   1        7.33        6.30      2.43 o
  11   2   1       57.11       46.03      3.40 o
  12   2   1      422.83      402.10      8.73 o
  13   2   1      233.58      232.43      7.81 o
  14   2   1       99.58       94.52      5.49 o
  15   2   1      430.33      414.95     11.14 o
  16   2   1      117.05      126.21      6.64 o
  17   2   1      144.53      155.76      9.89 o
  18   2   1       31.78       54.10      6.92 o
  19   2   1        9.90       11.77      5.42 o
 -20   3   1        2.40        3.16      6.21 o
 -19   3   1        5.89       10.51      4.29 o
 -18   3   1       27.35       21.80      5.24 o
 -17   3   1       61.97       77.64      6.42 o
 -16   3   1       36.77       42.56      4.86 o
 -15   3   1       30.02       30.74      4.00 o
 -14   3   1      230.10      232.06      7.99 o
 -13   3   1       75.93       76.58      4.42 o
 -12   3   1      317.13      321.43      7.68 o
 -11   3   1     1025.15     1082.26     14.66 o
 -10   3   1       76.49       83.19      3.45 o
  -9   3   1       33.75       33.81      2.34 o
  -8   3   1      429.04      408.73      6.51 o
  -7   3   1       11.84        6.36      1.34 o
  -6   3   1      802.01      708.64      7.62 o
  -5   3   1     4391.56     4425.67     32.57 o
  -4   3   1     1792.95     1789.26     14.54 o
  -3   3   1     2964.41     3191.18     27.84 o
  -2   3   1       62.18       64.01      2.14 o
  -1   3   1     3570.36     3796.81     29.40 o
   0   3   1        0.32        9.71      1.23 o
   1   3   1    11010.52    11571.10     79.11 o
   2   3   1    36691.27    37158.37    575.01 o
   3   3   1        8.29        6.01      1.31 o
   4   3   1      452.98      479.27      5.71 o
   5   3   1     1693.10     2132.50     17.58 o
   6   3   1      576.32      636.83      7.46 o
   7   3   1     1181.62     1102.77     11.21 o
   8   3   1     1117.88     1109.90     11.66 o
   9   3   1      118.96      134.29      4.47 o
  10   3   1        4.00       -0.19      1.82 o
  11   3   1      217.15      215.51      5.62 o
  12   3   1     1425.34     1360.94     17.85 o
  13   3   1       10.01        8.94      3.04 o
  14   3   1      111.65      116.75      5.94 o
  15   3   1        5.15       10.88      3.94 o
  16   3   1        0.22       -0.91      4.29 o
  17   3   1       68.53       55.27      5.76 o
  18   3   1        0.61        4.73      4.31 o
  19   3   1       40.62       49.48      7.02 o
 -20   4   1       11.17       22.07     13.57 o
 -19   4   1       18.80       18.93      4.81 o
 -18   4   1        7.39        4.29      4.44 o
 -17   4   1        0.14       -3.76      3.76 o
 -16   4   1        6.36       11.06      3.63 o
 -15   4   1       66.95       68.92      5.11 o
 -14   4   1       85.04       87.84      5.50 o
 -13   4   1      124.35      121.98      6.02 o
 -12   4   1       87.14       75.36      4.70 o
 -11   4   1        2.55        2.55      2.44 o
 -10   4   1       29.95       36.21      2.97 o
  -9   4   1      487.14      458.59      7.42 o
  -8   4   1      446.50      372.17      5.64 o
  -7   4   1        0.91        0.41      1.39 o
  -6   4   1        0.48        0.82      1.14 o
  -5   4   1      219.91      232.22      3.73 o
  -4   4   1     2475.41     2492.67     23.39 o
  -3   4   1      217.54      183.47      4.64 o
  -2   4   1     4291.91     4725.12     40.20 o
  -1   4   1      182.04      236.73      3.61 o
   0   4   1       45.00       60.80      1.88 o
   1   4   1     1888.79     2275.73     17.99 o
   2   4   1      133.31      119.65      2.83 o
   3   4   1     1009.25      950.31     10.77 o
   4   4   1      249.00      248.47      4.46 o
   5   4   1      132.09      153.52      3.66 o
   6   4   1      750.22      828.17      9.14 o
   7   4   1      810.02      913.23     10.06 o
   8   4   1      139.58      155.75      3.86 o
   9   4   1      568.41      518.99      8.26 o
  10   4   1      102.95       86.95      3.65 o
  11   4   1       47.51       35.69      2.93 o
  12   4   1        0.23        1.84      2.96 o
  13   4   1        1.71       -3.24      3.24 o
  14   4   1        0.92       -0.84      4.11 o
  15   4   1        2.57        5.60      5.59 o
  16   4   1        3.40        2.48      6.11 o
  17   4   1       10.83       14.82      6.09 o
  18   4   1        0.17        9.33      5.17 o
  19   4   1        9.85       12.21     11.50 o
 -19   5   1        0.86        2.56      5.61 o
 -18   5   1        3.34        4.89      3.94 o
 -17   5   1        9.43        4.65      4.03 o
 -16   5   1      106.09      113.23      7.40 o
 -15   5   1        0.10        0.55      3.20 o
 -14   5   1       17.28       15.13      4.21 o
 -13   5   1      196.41      204.84      7.53 o
 -12   5   1      339.28      325.59      9.09 o
 -11   5   1        0.01        3.73      2.40 o
 -10   5   1       50.24       44.85      3.28 o
  -9   5   1      169.79      148.73      4.91 o
  -8   5   1       39.07       61.00      3.84 o
  -7   5   1        0.74        0.10      1.44 o
  -6   5   1       12.05       17.08      1.53 o
  -5   5   1      106.98       94.74      3.31 o
  -4   5   1     1029.03     1179.63     13.52 o
  -3   5   1        2.07        3.06      1.35 o
  -2   5   1      142.69      155.85      3.76 o
  -1   5   1      150.64      136.40      2.95 o
   0   5   1     1322.54     1646.36     15.07 o
   1   5   1     4171.05     4672.97     34.64 o
   2   5   1      989.66     1157.43     11.85 o
   3   5   1       22.73       18.34      1.82 o
   4   5   1     1620.91     1802.27     18.38 o
   5   5   1        6.93        6.99      1.63 o
   6   5   1       14.66        6.47      1.68 o
   7   5   1      315.11      322.22      6.02 o
   8   5   1       11.15       13.55      2.09 o
   9   5   1      167.94      163.56      4.62 o
  10   5   1      209.80      206.53      5.46 o
  11   5   1      129.26      117.38      5.72 o
  12   5   1      502.75      416.48     13.51 o
  13   5   1       68.71       76.20      6.02 o
  14   5   1        1.95       -2.86      4.87 o
  15   5   1        2.53       -0.68      7.12 o
  16   5   1       56.48       53.36      5.89 o
  17   5   1       30.25       50.66      6.40 o
  18   5   1        0.62        3.08      4.97 o
 -19   6   1       30.88       29.83     10.46 o
 -18   6   1       13.73       28.10      4.76 o
 -17   6   1       10.29       15.79      4.35 o
 -16   6   1       54.38       59.87      6.38 o
 -15   6   1       17.56       17.94      4.44 o
 -14   6   1      326.05      323.11      9.88 o
 -13   6   1       29.83       33.08      4.08 o
 -12   6   1       47.34       49.85      4.40 o
 -11   6   1      325.69      324.47      8.06 o
 -10   6   1      917.99      954.97     14.21 o
  -9   6   1     1041.55     1067.37     16.45 o
  -8   6   1      202.59      164.43      4.97 o
  -7   6   1        7.42       11.62      3.03 o
  -6   6   1       98.64      100.16      4.31 o
  -5   6   1      508.77      495.51      8.21 o
  -4   6   1     1658.53     1851.62     19.60 o
  -3   6   1      631.45      592.28      8.77 o
  -2   6   1      971.06     1198.17     12.19 o
  -1   6   1     1759.28     1775.66     16.54 o
   0   6   1      437.80      512.82      6.51 o
   1   6   1      104.88      108.45      2.85 o
   2   6   1      702.18      948.71     10.01 o
   3   6   1     1388.93     1524.17     15.36 o
   4   6   1     1074.21     1134.79     12.56 o
   5   6   1      345.27      286.82      5.89 o
   6   6   1        8.97        7.37      1.85 o
   7   6   1      282.63      271.83      5.41 o
   8   6   1       20.16       16.71      2.64 o
   9   6   1      132.52      121.91      5.44 o
  10   6   1      188.92      174.68      7.20 o
  11   6   1      130.55      119.71      5.95 o
  12   6   1       15.61       18.37      4.25 o
  13   6   1        9.42        4.38      3.93 o
  14   6   1       19.83       26.44      5.99 o
  15   6   1       61.98       57.62      6.10 o
  16   6   1       25.76       20.89      4.74 o
  17   6   1        1.23        1.52      5.67 o
  18   6   1        7.49        6.72      6.24 o
 -18   7   1        8.80       11.41      5.35 o
 -17   7   1        0.46        8.38      5.63 o
 -16   7   1        4.24       -4.97      4.97 o
 -15   7   1        8.23        4.57      4.13 o
 -14   7   1      122.18      115.37      8.85 o
 -13   7   1       13.63       15.74      4.29 o
 -12   7   1       51.35       35.09      4.88 o
 -11   7   1       96.08       97.02      5.52 o
 -10   7   1     1645.27     1554.00     22.11 o
  -9   7   1       23.75       30.40      3.58 o
  -8   7   1       14.67        7.20      2.26 o
  -7   7   1       66.57       64.56      3.39 o
  -6   7   1        0.06       -0.78      1.71 o
  -5   7   1      228.56      206.13      5.34 o
  -4   7   1      521.68      500.37      8.50 o
  -3   7   1      277.12      273.86      5.94 o
  -2   7   1      257.18      229.07      4.44 o
  -1   7   1       38.55       46.74      2.23 o
   0   7   1     1072.01     1112.13     11.51 o
   1   7   1     2415.49     2464.91     21.06 o
   2   7   1      968.28      963.25     10.55 o
   3   7   1        2.75        4.34      1.53 o
   4   7   1       15.38       26.23      2.17 o
   5   7   1      228.66      199.97      5.90 o
   6   7   1      181.51      177.26      5.35 o
   7   7   1     1536.74     1520.30     18.81 o
   8   7   1        3.58        4.85      2.36 o
   9   7   1      191.66      188.55      8.52 o
  10   7   1      331.34      336.85      9.46 o
  11   7   1       30.62       18.92      3.61 o
  12   7   1       73.91       68.02      5.24 o
  13   7   1      288.67      243.53     10.24 o
  14   7   1      122.31      122.48      7.90 o
  15   7   1        0.88        4.30      4.45 o
  16   7   1        0.96        1.90      4.48 o
  17   7   1        2.60       -3.94      8.03 o
 -18   8   1        3.16        7.78      9.25 o
 -17   8   1       48.66       39.15      6.23 o
 -16   8   1        0.23        1.73      4.37 o
 -15   8   1       89.39      102.54      7.53 o
 -14   8   1       90.97       98.08      7.32 o
 -13   8   1       23.78       21.33      4.41 o
 -12   8   1       39.60       45.25      5.43 o
 -11   8   1      217.03      208.74      7.85 o
 -10   8   1        0.06       -2.95      2.95 o
  -9   8   1       13.47       15.85      4.09 o
  -8   8   1      889.33      792.24     14.17 o
  -7   8   1      464.19      432.69      8.77 o
  -6   8   1       75.55       89.81      3.97 o
  -5   8   1       31.51       33.37      2.63 o
  -4   8   1       95.76      107.45      4.08 o
  -3   8   1     1155.91     1194.15     15.18 o
  -2   8   1        0.91        5.80      1.82 o
  -1   8   1      226.37      240.26      5.32 o
   0   8   1      135.96      158.87      3.90 o
   1   8   1        0.88        2.31      1.38 o
   2   8   1       16.12        6.71      1.53 o
   3   8   1      869.83      812.45     10.97 o
   4   8   1       31.68       20.10      2.33 o
   5   8   1      201.99      208.57      5.87 o
   6   8   1       29.05       30.41      2.98 o
   7   8   1      260.98      249.39      6.88 o
   8   8   1      766.63      769.37     12.93 o
   9   8   1      179.90      163.70      6.78 o
  10   8   1        1.58        1.03      3.07 o
  11   8   1        4.94       12.95      3.45 o
  12   8   1      246.47      246.59      8.99 o
  13   8   1       38.47       43.54      7.26 o
  14   8   1        2.16        4.33      4.26 o
  15   8   1       18.72       20.29      6.55 o
  16   8   1        1.77       -3.13      4.90 o
  17   8   1       18.51       37.05      7.93 o
 -17   9   1        8.60       -0.24      6.38 o
 -16   9   1        0.64       -2.91      4.32 o
 -15   9   1       39.68       42.55      6.06 o
 -14   9   1       57.57       75.66      6.83 o
 -13   9   1       61.51       67.54      6.39 o
 -12   9   1        0.60       -0.37      3.30 o
 -11   9   1        4.89       10.68      3.40 o
 -10   9   1       52.51       62.16      4.77 o
  -9   9   1        0.82       -2.46      2.65 o
  -8   9   1        3.72        4.01      2.98 o
  -7   9   1        7.69        4.74      2.56 o
  -6   9   1      292.87      313.53      7.68 o
  -5   9   1      216.01      176.43      5.14 o
  -4   9   1      425.64      385.37      8.09 o
  -3   9   1       20.26       22.48      2.42 o
  -2   9   1      181.32      172.68      4.83 o
  -1   9   1      253.46      233.03      5.58 o
   0   9   1      223.86      279.02      6.09 o
   1   9   1       95.42       98.80      4.86 o
   2   9   1      792.94      766.27     10.93 o
   3   9   1      183.34      197.31      5.58 o
   4   9   1        0.20        1.17      1.89 o
   5   9   1       96.72       98.78      4.43 o
   6   9   1       44.92       48.65      4.40 o
   7   9   1       43.45       47.31      3.78 o
   8   9   1       50.81       63.25      4.37 o
   9   9   1        5.37        9.14      3.45 o
  10   9   1        0.48        1.13      3.80 o
  11   9   1      123.90      112.07      6.35 o
  12   9   1       25.29       30.19      4.47 o
  13   9   1        2.93        0.08      5.12 o
  14   9   1        0.01        0.17      4.94 o
  15   9   1        0.19        6.32      5.21 o
  16   9   1        0.01       -6.18      6.40 o
 -16  10   1        3.23      -10.71     10.71 o
 -15  10   1        5.33        3.76      6.09 o
 -14  10   1        0.12        2.10      4.42 o
 -13  10   1        0.98       -4.19      4.19 o
 -12  10   1        4.97        6.92      3.72 o
 -11  10   1       34.21       49.82      4.93 o
 -10  10   1      110.69      129.51      6.57 o
  -9  10   1      109.16      105.14      5.83 o
  -8  10   1       15.09       15.39      3.39 o
  -7  10   1      520.87      504.64     10.44 o
  -6  10   1        2.26        1.84      2.38 o
  -5  10   1       44.33       54.33      3.67 o
  -4  10   1       22.58       16.37      2.59 o
  -3  10   1       13.33       24.58      2.49 o
  -2  10   1        5.31        2.48      2.80 o
  -1  10   1       70.17       72.34      3.75 o
   0  10   1        0.26        2.63      2.54 o
   1  10   1      185.27      224.57      7.32 o
   2  10   1       70.88       59.69      4.53 o
   3  10   1       35.30       37.27      4.18 o
   4  10   1      129.23      130.59      5.18 o
   5  10   1       22.18       31.93      3.39 o
   6  10   1      736.84      707.72     15.90 o
   7  10   1       14.84       26.56      4.00 o
   8  10   1       78.76       98.32      6.91 o
   9  10   1       21.64       22.93      4.37 o
  10  10   1       36.24       29.87      4.83 o
  11  10   1        3.18        2.17      4.03 o
  12  10   1        7.98        4.72      4.62 o
  13  10   1        4.09        5.09      5.25 o
  14  10   1        1.89        5.65      5.24 o
  15  10   1       17.00        3.30      5.50 o
 -15  11   1        7.47       25.86     11.86 o
 -14  11   1        6.47       12.55      6.54 o
 -13  11   1        0.24        7.72      6.01 o
 -12  11   1        4.63        5.22      6.40 o
 -11  11   1        1.67        7.66      4.46 o
 -10  11   1       44.97       37.39      5.33 o
  -9  11   1       12.87       13.18      4.35 o
  -8  11   1       57.25       53.80      5.54 o
  -7  11   1        0.33       -0.54      2.86 o
  -6  11   1       17.32       18.87      3.37 o
  -5  11   1      311.46      293.98      8.79 o
  -4  11   1      172.89      152.39      6.49 o
  -3  11   1       23.29       16.00      3.03 o
  -2  11   1       53.62       63.86      4.42 o
  -1  11   1        4.36        5.14      2.62 o
   0  11   1       58.04       53.44      4.18 o
   1  11   1       87.50       68.45      4.66 o
   2  11   1      362.38      380.91     10.23 o
   3  11   1      167.19      172.03      6.94 o
   4  11   1       12.29       11.48      3.20 o
   5  11   1       18.13       17.63      4.08 o
   6  11   1       32.78       24.40      4.33 o
   7  11   1       52.66       60.65      4.97 o
   8  11   1       47.97       50.88      5.69 o
   9  11   1       40.14       50.59      5.60 o
  10  11   1        3.43        5.52      3.92 o
  11  11   1       12.32       19.52      4.73 o
  12  11   1        9.62       17.01      4.95 o
  13  11   1        0.03        3.18      4.98 o
  14  11   1       16.71        3.07      8.36 o
 -13  12   1        1.74       -6.26      6.26 o
 -12  12   1        7.78        8.33      6.51 o
 -11  12   1        0.17        1.57      4.77 o
 -10  12   1        8.99       14.92      5.02 o
  -9  12   1       28.03       32.80      4.82 o
  -8  12   1       67.11       67.22      8.22 o
  -7  12   1       35.75       41.08      9.16 o
  -6  12   1       20.55       29.94      4.48 o
  -5  12   1        4.19        2.23      2.96 o
  -4  12   1        2.40        6.19      2.98 o
  -3  12   1      172.25      151.16      6.88 o
  -2  12   1      125.98      124.56      6.25 o
  -1  12   1       27.55       25.10      4.80 o
   0  12   1      168.09      144.94      7.60 o
   1  12   1       27.25       29.70      3.88 o
   2  12   1       89.31       90.40      5.58 o
   3  12   1      105.61       94.14      5.70 o
   4  12   1       49.28       53.68      5.62 o
   5  12   1        4.73        7.34      3.89 o
   6  12   1        8.43        8.07      4.40 o
   7  12   1        7.70        4.32      6.32 o
   8  12   1        0.38        1.72      7.04 o
   9  12   1        0.01        2.31      3.89 o
  10  12   1       28.67       29.48      5.23 o
  11  12   1        0.37       10.01      4.97 o
  12  12   1        1.69       -4.50      4.50 o
  13  12   1        0.33       -4.33      5.80 o
 -12  13   1        0.73       -0.81     13.11 o
 -11  13   1        1.55        3.16      6.19 o
 -10  13   1      200.03      191.25     19.29 o
  -9  13   1       16.80       21.76      9.57 o
  -8  13   1       45.86       42.73      7.44 o
  -7  13   1        8.91       17.13      4.48 o
  -6  13   1       41.39       24.63      4.36 o
  -5  13   1       18.29       16.19      6.72 o
  -4  13   1       15.53       13.77      3.81 o
  -3  13   1        8.19       11.40      3.46 o
  -2  13   1        0.09       -3.18      3.18 o
  -1  13   1        4.20       -1.74      3.14 o
   0  13   1       19.78       10.11      3.56 o
   1  13   1        2.10        7.88      3.43 o
   2  13   1       23.36       28.22      4.39 o
   3  13   1      107.16      117.93      8.73 o
   4  13   1        0.53        6.66      4.27 o
   5  13   1       20.83       26.10      4.57 o
   6  13   1       73.28       63.59      7.12 o
   7  13   1      165.82      202.07     12.81 o
   8  13   1        1.65        0.42      6.92 o
   9  13   1        3.16        3.14      5.55 o
  10  13   1        6.03       13.14      6.84 o
  11  13   1       18.72       52.57     12.43 o
 -10  14   1        5.75       -7.00      9.14 o
  -9  14   1        2.31        0.02      5.59 o
  -8  14   1        1.17       -7.39      8.18 o
  -7  14   1        0.07       -1.96      7.82 o
  -6  14   1       17.54       22.59      5.39 o
  -5  14   1       12.38       10.53      4.47 o
  -4  14   1       37.59       46.66      5.32 o
  -3  14   1       68.86       59.99      5.63 o
  -2  14   1        4.47       -1.68      3.14 o
  -1  14   1       20.26       25.62      4.50 o
   0  14   1       90.71       82.27      6.43 o
   1  14   1        9.58       17.06      4.02 o
   2  14   1       19.33       23.23      5.25 o
   3  14   1       34.39       45.38      7.93 o
   4  14   1       12.54        9.59      4.80 o
   5  14   1       48.61       44.91      9.25 o
   6  14   1       29.88       47.62      6.34 o
   7  14   1        1.72      -11.92     11.96 o
   8  14   1       36.09       42.75     12.93 o
   9  14   1        0.00       -6.00      7.93 o
  -7  15   1        2.24       -6.36      6.36 o
  -6  15   1       39.33       41.51      7.32 o
  -5  15   1       18.11       20.47      5.22 o
  -4  15   1       45.05       45.50      5.29 o
  -3  15   1       22.53       26.28      4.66 o
  -2  15   1       18.14       21.71      4.80 o
  -1  15   1        3.71        9.38      4.33 o
   0  15   1        8.56       17.12      4.12 o
   1  15   1       11.03       12.27      4.86 o
   2  15   1       10.00       17.02      5.54 o
   3  15   1       86.80       92.58      8.49 o
   4  15   1       36.60       43.73      6.59 o
   5  15   1       10.11        2.73      6.50 o
  -2  16   1        4.16        7.44      5.20 o
  -1  16   1       15.39       17.43      7.36 o
   0  16   1        0.00       -7.36      7.36 o
   1  16   1        2.25        4.21      7.07 o
 -20   0   2       43.29       63.69     11.18 o
 -19   0   2       13.77       25.15      5.16 o
 -18   0   2      231.97      246.23     11.55 o
 -17   0   2       92.47       77.52      6.75 o
 -16   0   2       19.56       30.72      5.86 o
 -15   0   2      166.51      156.34      8.44 o
 -14   0   2       87.90       95.83      6.56 o
 -13   0   2      102.65       85.53      6.98 o
 -12   0   2      834.36      825.19     19.76 o
 -11   0   2      302.92      243.16      8.73 o
 -10   0   2      377.73      397.88     10.80 o
  -9   0   2      334.07      242.97      8.24 o
  -8   0   2      129.21      105.23      5.15 o
  -7   0   2     2324.14     2575.76     35.21 o
  -6   0   2     8369.34     8481.74    173.68 o
  -5   0   2      130.72       92.27      3.19 o
  -4   0   2    52899.35    51959.06    760.00 o
  -3   0   2    75599.99    67929.73   1884.87 o
  -2   0   2      107.39      126.68      4.38 o
  -1   0   2     2994.78     3255.64     41.47 o
   0   0   2     6086.69     6199.82     91.57 o
   1   0   2     2532.62     2757.75     33.99 o
   2   0   2       34.22       63.41      3.81 o
   3   0   2     4327.67     4136.66     42.98 o
   4   0   2       88.06      141.27      4.02 o
   5   0   2     5619.33     6263.70     63.77 o
   6   0   2      168.60      225.85      5.87 o
   7   0   2       28.74       37.92      3.18 o
   8   0   2      590.90      548.38     14.65 o
   9   0   2      690.15      639.90     11.93 o
  10   0   2       30.05       36.63      4.31 o
  11   0   2       32.48       29.83      4.37 o
  12   0   2      188.04      166.35      8.10 o
  13   0   2      796.18      768.43     23.64 o
  14   0   2      641.36      630.22     21.90 o
  15   0   2       43.23       49.59      7.34 o
  16   0   2      188.95      172.19     14.18 o
  17   0   2        2.14       12.18      7.50 o
  18   0   2        2.47        5.21      5.59 o
  19   0   2        6.51       26.79      8.14 o
 -20   1   2       38.43       42.53      4.74 o
 -19   1   2        5.73       13.36      3.86 o
 -18   1   2       24.62       33.42      4.32 o
 -17   1   2       28.12       35.64      4.12 o
 -16   1   2        0.06       -0.13      3.03 o
 -15   1   2       48.31       51.61      3.84 o
 -14   1   2        1.02        3.43      2.50 o
 -13   1   2      700.10      666.30     11.62 o
 -12   1   2      260.81      214.89      7.74 o
 -11   1   2        7.85        7.70      2.34 o
 -10   1   2       29.32       28.83      2.62 o
  -9   1   2     1368.74     1329.43     13.90 o
  -8   1   2     1238.57     1302.94     13.32 o
  -7   1   2     6181.06     6263.16     48.25 o
  -6   1   2      129.93      125.24      2.99 o
  -5   1   2     2471.49     2667.03     21.85 o
  -4   1   2     7297.99     7568.38     55.98 o
  -3   1   2     3186.16     3269.80     25.30 o
  -2   1   2     3789.19     4204.49     31.67 o
  -1   1   2      206.83      170.04      2.78 o
   0   1   2       77.02       76.92      2.01 o
   1   1   2     3075.51     3023.23     40.44 o
   2   1   2      222.43      267.84      4.15 o
   3   1   2        2.77        0.17      1.15 o
   4   1   2    11449.36    11941.80     82.30 o
   5   1   2     3360.47     3439.39     26.31 o
   6   1   2      536.98      497.59      6.42 o
   7   1   2      149.55      170.65      3.84 o
   8   1   2      203.01      225.04      4.59 o
   9   1   2      183.13      178.43      4.31 o
  10   1   2     1118.63     1127.77     13.55 o
  11   1   2      265.78      245.38      6.49 o
  12   1   2        4.03        7.24      2.89 o
  13   1   2      200.08      207.63      7.50 o
  14   1   2       59.94       60.72      5.50 o
  15   1   2      276.77      264.27     10.28 o
  16   1   2      126.94      130.18      7.94 o
  17   1   2        6.75       15.35      4.62 o
  18   1   2        3.49       10.68      4.33 o
  19   1   2       28.68       17.00      7.86 o
 -20   2   2       23.26       30.79      7.78 o
 -19   2   2        0.46        3.06      3.38 o
 -18   2   2       12.32       15.38      3.84 o
 -17   2   2       13.83       17.43      3.67 o
 -16   2   2       26.86       25.43      3.93 o
 -15   2   2        4.22        5.66      2.51 o
 -14   2   2      121.45      134.67      5.45 o
 -13   2   2       59.83       54.30      3.79 o
 -12   2   2      129.80      112.00      4.68 o
 -11   2   2       76.80       69.10      4.15 o
 -10   2   2      263.40      274.90      6.32 o
  -9   2   2      217.89      213.00      4.64 o
  -8   2   2     1396.59     1423.98     14.40 o
  -7   2   2      141.00      135.46      3.43 o
  -6   2   2      385.55      303.60      4.85 o
  -5   2   2      113.36      108.46      2.43 o
  -4   2   2      829.36      822.73      8.29 o
  -3   2   2     1463.78     1475.85     12.08 o
  -2   2   2     2159.74     2310.08     18.91 o
  -1   2   2    11411.21    11791.90     93.57 o
   0   2   2      345.06      384.03      5.08 o
   1   2   2       98.82       88.87      2.36 o
   2   2   2     5893.53     6508.72     49.41 o
   3   2   2      787.78      796.46      8.64 o
   4   2   2     1473.00     1658.84     14.03 o
   5   2   2      490.17      455.30      5.79 o
   6   2   2     3911.63     4425.89     33.52 o
   7   2   2      775.51      853.77      9.50 o
   8   2   2      116.06      114.96      3.39 o
   9   2   2        4.09       -0.70      1.93 o
  10   2   2       26.60       32.34      2.72 o
  11   2   2       38.78       38.22      4.03 o
  12   2   2       20.02       15.94      3.46 o
  13   2   2      340.59      291.41      8.79 o
  14   2   2       93.55       89.28      5.63 o
  15   2   2       32.04       40.51      7.58 o
  16   2   2       26.54       37.12      5.57 o
  17   2   2        8.22       13.71      5.37 o
  18   2   2       72.46       67.21      7.43 o
  19   2   2       19.44       21.23      6.95 o
 -20   3   2        4.01       -0.48      5.01 o
 -19   3   2        0.14        8.75      4.12 o
 -18   3   2        6.92        7.57      3.59 o
 -17   3   2       30.19       36.75      4.68 o
 -16   3   2        0.01        6.46      3.30 o
 -15   3   2       11.34        6.57      3.23 o
 -14   3   2        7.42        9.25      4.64 o
 -13   3   2      136.12      144.38      6.21 o
 -12   3   2       35.13       32.50      3.67 o
 -11   3   2        0.01       -1.23      2.01 o
 -10   3   2      431.18      423.17      7.22 o
  -9   3   2      115.47       97.19      3.34 o
  -8   3   2     1088.90     1165.60     12.67 o
  -7   3   2        9.86       21.87      1.62 o
  -6   3   2       51.20       51.22      2.43 o
  -5   3   2      233.01      234.82      3.69 o
  -4   3   2       44.70       37.16      1.51 o
  -3   3   2     4437.84     4637.33     35.96 o
  -2   3   2     1554.54     1684.81     14.54 o
  -1   3   2      298.25      367.46      5.82 o
   0   3   2        9.19       17.14      3.05 o
   1   3   2     1484.23     1520.21     13.41 o
   2   3   2      252.75      248.79      3.64 o
   3   3   2     4835.80     5416.72     42.39 o
   4   3   2      419.88      522.12      7.01 o
   5   3   2        0.47        0.78      1.30 o
   6   3   2     1442.01     1595.51     14.58 o
   7   3   2        1.14       10.54      1.63 o
   8   3   2      345.14      297.78      5.36 o
   9   3   2      265.06      275.47      5.42 o
  10   3   2       98.79       88.02      4.12 o
  11   3   2      147.17      127.30      5.90 o
  12   3   2       14.68        7.45      3.07 o
  13   3   2       20.05       17.33      3.40 o
  14   3   2       31.38       28.04      5.12 o
  15   3   2       73.09       77.26      6.04 o
  16   3   2       64.17       55.71      6.70 o
  17   3   2        3.65       -0.16      7.48 o
  18   3   2        9.46       26.00     16.50 o
 -20   4   2        1.06        2.77      7.58 o
 -19   4   2       63.96       77.57      6.90 o
 -18   4   2       61.73       85.68      6.32 o
 -17   4   2       13.67       19.64      4.14 o
 -16   4   2      155.43      139.77      8.42 o
 -15   4   2        0.22        4.09      3.15 o
 -14   4   2      161.65      168.83      7.03 o
 -13   4   2       36.78       42.29      4.03 o
 -12   4   2       35.14       29.85      3.62 o
 -11   4   2      325.47      308.93      8.21 o
 -10   4   2        0.11        4.45      2.13 o
  -9   4   2      289.30      331.11      6.12 o
  -8   4   2        0.99        2.51      1.55 o
  -7   4   2      184.16      146.66      3.27 o
  -6   4   2      787.71      676.95      7.60 o
  -5   4   2     3516.43     3572.86     29.77 o
  -4   4   2       11.27        6.86      1.52 o
  -3   4   2      126.33      112.36      3.06 o
  -2   4   2      304.00      292.98      3.99 o
  -1   4   2      725.76      797.48      8.30 o
   0   4   2        3.07       10.14      1.40 o
   1   4   2      281.88      207.23      3.41 o
   2   4   2     2806.92     2836.43     22.20 o
   3   4   2      218.62      160.40      3.63 o
   4   4   2        0.19        0.77      1.49 o
   5   4   2     3352.14     3783.11     31.99 o
   6   4   2      839.42      944.63     11.35 o
   7   4   2      410.66      451.15      6.66 o
   8   4   2      136.16      125.40      3.69 o
   9   4   2      249.68      228.94      5.67 o
  10   4   2       27.81       44.89      3.39 o
  11   4   2        4.10        6.69      2.71 o
  12   4   2       99.20      100.19      5.32 o
  13   4   2        2.40       -1.79      2.89 o
  14   4   2      159.52      159.46     10.52 o
  15   4   2        2.39        8.55      4.91 o
  16   4   2       16.36       23.91      5.22 o
  17   4   2        7.61        0.35      4.25 o
  18   4   2       41.80       42.30      6.52 o
 -19   5   2       90.69      100.48      7.57 o
 -18   5   2       39.99       41.25      5.42 o
 -17   5   2        7.82       10.19      4.29 o
 -16   5   2        4.18       14.39      3.68 o
 -15   5   2        1.19        2.21      4.31 o
 -14   5   2      189.22      191.73     12.89 o
 -13   5   2      157.35      148.64      6.47 o
 -12   5   2      108.29      104.87      5.52 o
 -11   5   2        5.85        3.40      2.39 o
 -10   5   2       16.76        7.84      2.72 o
  -9   5   2      784.80      767.14     11.67 o
  -8   5   2      335.27      362.97      6.47 o
  -7   5   2     1937.30     1917.57     18.88 o
  -6   5   2     1810.45     1724.22     18.56 o
  -5   5   2       56.59       66.25      2.91 o
  -4   5   2      421.63      451.43      7.21 o
  -3   5   2      506.92      454.69      7.04 o
  -2   5   2     1421.06     1350.59     12.90 o
  -1   5   2     2264.62     2675.10     22.69 o
   0   5   2       38.60       32.54      1.69 o
   1   5   2      136.57      207.15      4.84 o
   2   5   2       97.71       97.17      2.67 o
   3   5   2     2769.79     2993.11     26.03 o
   4   5   2     7316.89     7508.76     58.76 o
   5   5   2     1623.52     1433.10     15.16 o
   6   5   2        0.06        1.73      1.64 o
   7   5   2       46.83       37.45      2.40 o
   8   5   2       25.28       29.12      2.62 o
   9   5   2       67.58       76.70      4.02 o
  10   5   2      526.87      497.53      9.88 o
  11   5   2      329.30      315.46      9.11 o
  12   5   2       57.85       55.73      5.65 o
  13   5   2       43.59       34.99      5.93 o
  14   5   2       35.25       32.69      4.90 o
  15   5   2       61.15       57.76      7.52 o
  16   5   2       81.70       75.34      6.46 o
  17   5   2       40.51       44.31      6.25 o
  18   5   2       11.36       16.93     11.79 o
 -19   6   2        1.65        6.23      5.96 o
 -18   6   2       59.73       76.24      6.81 o
 -17   6   2       68.78       72.99      6.52 o
 -16   6   2        0.00       -0.54      3.34 o
 -15   6   2        3.46       11.96      3.64 o
 -14   6   2        0.73        1.68      3.35 o
 -13   6   2       45.00       55.32      4.55 o
 -12   6   2      713.74      689.21     13.73 o
 -11   6   2      135.41      108.73      4.97 o
 -10   6   2      235.71      219.85      6.43 o
  -9   6   2      263.33      226.98      6.25 o
  -8   6   2      369.22      359.93      8.11 o
  -7   6   2      202.29      162.97      4.78 o
  -6   6   2      809.71      733.79     10.66 o
  -5   6   2       43.25       44.92      2.70 o
  -4   6   2     2674.58     2903.43     28.02 o
  -3   6   2     4468.45     4940.29     43.72 o
  -2   6   2       40.83       66.41      2.26 o
  -1   6   2      638.41      710.19      8.47 o
   0   6   2       83.51      139.35      3.37 o
   1   6   2     1210.54     1221.79     12.02 o
   2   6   2      230.36      257.11      4.79 o
   3   6   2     1595.92     1553.63     14.69 o
   4   6   2     1172.49     1242.97     13.77 o
   5   6   2      246.51      263.88      5.54 o
   6   6   2      135.67      137.54      4.20 o
   7   6   2      136.43      123.56      4.19 o
   8   6   2        1.01        1.10      2.15 o
   9   6   2      262.55      276.35      8.15 o
  10   6   2       15.33       21.14      3.54 o
  11   6   2       10.40       12.52      3.32 o
  12   6   2      129.39      108.12      7.13 o
  13   6   2       37.44       31.04      5.35 o
  14   6   2      261.54      261.57     10.75 o
  15   6   2        0.42       -4.13      4.13 o
  16   6   2        1.30       -1.67      8.24 o
  17   6   2        9.20        1.81      4.50 o
 -18   7   2        1.46       13.08      4.63 o
 -17   7   2       18.60       23.18      6.26 o
 -16   7   2       17.44       16.10      4.50 o
 -15   7   2       42.85       36.17      4.61 o
 -14   7   2       95.47      113.43      9.75 o
 -13   7   2       31.85       43.31      4.49 o
 -12   7   2       62.45       59.04      5.47 o
 -11   7   2       68.82       58.48      4.55 o
 -10   7   2      248.97      253.54      7.87 o
  -9   7   2      294.38      307.88      8.40 o
  -8   7   2       20.32       27.98      3.82 o
  -7   7   2     1177.31     1107.52     14.74 o
  -6   7   2        3.80        1.41      1.73 o
  -5   7   2      312.31      332.57      6.87 o
  -4   7   2       35.48       46.35      2.79 o
  -3   7   2      372.77      440.17      7.72 o
  -2   7   2      427.17      348.29      6.63 o
  -1   7   2      540.88      525.80      7.34 o
   0   7   2      154.49      175.02      4.05 o
   1   7   2      240.79      227.17      4.47 o
   2   7   2      957.39     1030.60     11.22 o
   3   7   2      401.84      412.97      6.78 o
   4   7   2      324.17      308.97      5.57 o
   5   7   2      127.77      132.20      4.14 o
   6   7   2        0.02        1.22      2.04 o
   7   7   2      250.47      211.01      6.24 o
   8   7   2        8.40       11.28      2.79 o
   9   7   2        2.96       13.99      3.87 o
  10   7   2      113.95      141.89      6.54 o
  11   7   2       12.21        7.55      3.47 o
  12   7   2      113.44       97.81      6.00 o
  13   7   2        1.54        5.99      4.44 o
  14   7   2       58.94       49.81      6.19 o
  15   7   2        1.64       11.26      4.63 o
  16   7   2        2.09        6.82      5.58 o
  17   7   2       10.58       21.93     16.00 o
 -18   8   2       15.87       25.00      7.15 o
 -17   8   2        3.08        5.24      4.55 o
 -16   8   2        2.82        7.59      4.40 o
 -15   8   2        0.72       -4.03      4.03 o
 -14   8   2      359.36      353.92     12.23 o
 -13   8   2        0.82        1.12      3.82 o
 -12   8   2       17.14       15.65      4.27 o
 -11   8   2      226.00      239.97      8.19 o
 -10   8   2       84.60       82.34      4.97 o
  -9   8   2       15.84       12.34      3.69 o
  -8   8   2      826.85      821.67     14.40 o
  -7   8   2       12.25        6.63      2.14 o
  -6   8   2       36.58       36.61      3.00 o
  -5   8   2      888.52      857.05     12.58 o
  -4   8   2       16.21       18.27      2.34 o
  -3   8   2       74.37       66.52      3.28 o
  -2   8   2       79.69       56.61      3.02 o
  -1   8   2      159.36      171.61      4.79 o
   0   8   2      165.53      160.22      3.89 o
   1   8   2        2.50        4.60      1.61 o
   2   8   2      113.88      112.18      3.46 o
   3   8   2        3.49        2.44      1.70 o
   4   8   2      628.87      601.71      9.41 o
   5   8   2      146.50      143.23      5.13 o
   6   8   2     1178.07     1165.14     16.30 o
   7   8   2      978.30      993.66     15.14 o
   8   8   2      261.09      259.02      7.47 o
   9   8   2        3.93        3.29      3.07 o
  10   8   2       44.92       49.67      5.36 o
  11   8   2        4.03        1.57      3.74 o
  12   8   2        2.96        2.27      4.97 o
  13   8   2       89.25       98.60      8.44 o
  14   8   2        0.72        5.09      5.27 o
  15   8   2       10.38       17.19      8.95 o
  16   8   2        1.29       -1.52      5.61 o
 -17   9   2       61.97       77.64     15.93 o
 -16   9   2        4.28        9.45      6.47 o
 -15   9   2        5.29        8.12      9.38 o
 -14   9   2        4.12        3.66      5.68 o
 -13   9   2      105.63      104.09      8.65 o
 -12   9   2        0.72       -2.96      4.11 o
 -11   9   2       36.82       48.31      6.87 o
 -10   9   2       26.82       24.65      4.79 o
  -9   9   2       12.15       14.05      3.94 o
  -8   9   2      824.76      791.02     14.98 o
  -7   9   2      491.53      490.79     11.06 o
  -6   9   2      504.70      540.98     11.46 o
  -5   9   2        8.24        2.84      2.81 o
  -4   9   2       78.47       84.83      4.55 o
  -3   9   2      445.98      445.01      9.94 o
  -2   9   2      147.09      144.53      5.52 o
  -1   9   2      178.75      157.06      6.24 o
   0   9   2      132.42      113.68      4.53 o
   1   9   2      238.97      251.73      7.53 o
   2   9   2      238.67      208.39      6.07 o
   3   9   2     1230.10     1254.02     18.23 o
   4   9   2       17.60       17.19      2.80 o
   5   9   2      470.24      473.83     11.05 o
   6   9   2     1399.55     1350.51     20.80 o
   7   9   2      112.63      121.27      6.15 o
   8   9   2       67.66       63.67      5.77 o
   9   9   2      106.71       99.61      6.61 o
  10   9   2      123.96      105.97      7.03 o
  11   9   2      131.45      149.17      8.52 o
  12   9   2        1.16        0.77      4.10 o
  13   9   2        4.03        1.29      5.42 o
  14   9   2        4.85       12.61      7.28 o
  15   9   2        9.32       10.70      6.16 o
 -16  10   2      103.89      144.86     19.86 o
 -15  10   2       22.56       18.13      7.12 o
 -14  10   2       19.82       22.94     12.49 o
 -13  10   2        4.43       -6.02      6.02 o
 -12  10   2       43.59       55.42      6.24 o
 -11  10   2      390.69      411.37     13.16 o
 -10  10   2      144.26      156.12      7.24 o
  -9  10   2       66.41       63.80      5.83 o
  -8  10   2      268.86      234.74      9.24 o
  -7  10   2       16.62       15.11      3.14 o
  -6  10   2      428.39      417.33     10.43 o
  -5  10   2      292.47      279.07      8.32 o
  -4  10   2      147.61      145.94      6.18 o
  -3  10   2       13.52       19.98      3.43 o
  -2  10   2       26.12       17.09      2.56 o
  -1  10   2        8.93        9.79      2.67 o
   0  10   2      117.68      122.04      5.70 o
   1  10   2      175.13      163.10      6.52 o
   2  10   2      559.21      562.03     12.24 o
   3  10   2       35.12       22.54      3.59 o
   4  10   2      422.82      434.34     14.49 o
   5  10   2       21.76       30.41      4.01 o
   6  10   2      261.17      235.30      8.31 o
   7  10   2       50.21       68.75      5.17 o
   8  10   2       74.76       56.22      5.77 o
   9  10   2       75.14       84.14      6.52 o
  10  10   2       79.22       87.66      6.78 o
  11  10   2        7.09        5.59      4.22 o
  12  10   2        0.20       -0.59      4.01 o
  13  10   2        5.03       -1.72      6.77 o
  14  10   2        1.03       -2.37      5.05 o
 -15  11   2        4.14       15.93     11.50 o
 -14  11   2       47.25       44.42      7.21 o
 -13  11   2        0.12        6.70      5.55 o
 -12  11   2        9.65        5.73      3.97 o
 -11  11   2        0.01        2.89      3.59 o
 -10  11   2       19.02       11.81      4.43 o
  -9  11   2        1.43       -2.12      3.31 o
  -8  11   2        7.57       -1.29      3.53 o
  -7  11   2        0.93        0.78      3.13 o
  -6  11   2      213.47      205.77      8.01 o
  -5  11   2        9.99        3.51      2.73 o
  -4  11   2      110.01      111.30      6.51 o
  -3  11   2        1.03        1.33      2.61 o
  -2  11   2      116.54      100.76      5.37 o
  -1  11   2      333.92      327.31      9.52 o
   0  11   2        0.24        4.35      2.71 o
   1  11   2      184.87      203.40      7.52 o
   2  11   2      279.55      289.58      9.01 o
   3  11   2       56.85       52.20      5.41 o
   4  11   2      161.16      142.85     10.49 o
   5  11   2      217.76      225.44      9.52 o
   6  11   2       25.12       18.81      4.58 o
   7  11   2      162.80      144.32      7.13 o
   8  11   2        0.28        0.67      4.36 o
   9  11   2        3.14        7.84      4.19 o
  10  11   2       33.85       45.87      6.39 o
  11  11   2       39.65       42.09      5.85 o
  12  11   2        0.36       -6.79      6.79 o
  13  11   2       19.23       11.48      5.68 o
 -14  12   2        2.40        5.50     12.00 o
 -13  12   2        0.12        0.33      4.18 o
 -12  12   2        5.57       20.31      4.63 o
 -11  12   2        0.39        6.03      4.23 o
 -10  12   2        0.25        2.48      3.66 o
  -9  12   2       12.03       18.06      5.04 o
  -8  12   2        3.22       -2.93      3.28 o
  -7  12   2        7.07        2.45      3.94 o
  -6  12   2        5.84        6.27      3.86 o
  -5  12   2       17.15       16.08      4.33 o
  -4  12   2      103.22       87.66      5.53 o
  -3  12   2        0.17        1.07      3.01 o
  -2  12   2      109.13      109.81      6.06 o
  -1  12   2       20.58       16.17      4.23 o
   0  12   2      129.85      112.49      7.11 o
   1  12   2        0.35        1.20      3.63 o
   2  12   2        3.96        5.33      3.89 o
   3  12   2       79.82       58.53      6.59 o
   4  12   2        5.99        3.62      3.96 o
   5  12   2        0.30       -3.28      3.28 o
   6  12   2       98.17       93.37      6.90 o
   7  12   2       63.03       55.68      6.11 o
   8  12   2        9.19        3.20      5.03 o
   9  12   2       51.35       46.86      6.49 o
  10  12   2        0.04       -0.10      4.41 o
  11  12   2       22.58       25.11      5.38 o
  12  12   2        0.61       -4.52      6.86 o
 -12  13   2       13.00       -0.45      6.96 o
 -11  13   2        0.17       -3.68      7.69 o
 -10  13   2       13.11        4.06      4.86 o
  -9  13   2       13.57       15.83      6.84 o
  -8  13   2        0.43       -4.31      4.31 o
  -7  13   2        4.48        6.18      4.54 o
  -6  13   2      113.77      121.72      6.74 o
  -5  13   2       84.11       84.88      5.81 o
  -4  13   2       19.43       19.60      3.84 o
  -3  13   2        3.72        2.20      3.23 o
  -2  13   2        0.45       -2.96      2.96 o
  -1  13   2        0.87       -3.18      3.92 o
   0  13   2       36.51       46.36      4.55 o
   1  13   2        8.97       12.79      4.23 o
   2  13   2        8.28        4.19      3.72 o
   3  13   2        2.25        8.27      4.24 o
   4  13   2       64.50       53.16      5.83 o
   5  13   2       32.28       26.79      5.78 o
   6  13   2       48.69       48.83      5.57 o
   7  13   2       25.46       40.19      6.54 o
   8  13   2        1.57       -4.28      5.18 o
   9  13   2        0.01        3.46      7.48 o
  10  13   2        1.06        2.43     12.05 o
 -10  14   2       29.73       31.00     11.43 o
  -9  14   2       11.83       -1.06      8.29 o
  -8  14   2       17.77       34.97     13.63 o
  -7  14   2       14.24        8.02      4.24 o
  -6  14   2        0.09       -5.26      6.26 o
  -5  14   2       51.37       62.10      7.27 o
  -4  14   2       14.33       14.30      4.33 o
  -3  14   2        0.44        3.80      3.60 o
  -2  14   2        0.05       -0.11      3.37 o
  -1  14   2        5.87        6.01      3.59 o
   0  14   2       11.27       16.05      4.44 o
   1  14   2        0.16       -0.75      3.68 o
   2  14   2        2.62       -3.54      3.54 o
   3  14   2       10.66        9.18      4.79 o
   4  14   2      120.00      139.69      8.46 o
   5  14   2       20.96       30.81      4.68 o
   6  14   2       31.90       33.94      5.07 o
   7  14   2       22.61       19.76      5.90 o
   8  14   2       52.07       61.28      9.95 o
  -7  15   2       36.02       55.27      7.82 o
  -6  15   2        1.20       -3.43      3.91 o
  -5  15   2        0.00       -0.07      3.56 o
  -4  15   2       28.14       16.45      4.54 o
  -3  15   2        0.60        1.85      3.85 o
  -2  15   2       41.86       51.70      6.83 o
  -1  15   2       10.79       11.91      6.92 o
   0  15   2       13.26       21.22      5.65 o
   1  15   2        2.36       -1.53      4.12 o
   2  15   2       31.83       38.05     11.57 o
   3  15   2       28.62       30.76      7.57 o
   4  15   2        0.73        6.38      4.49 o
   5  15   2        8.82       13.50      9.79 o
 -20   1   3       59.20       62.95      5.41 o
 -19   1   3        0.12        5.85      3.41 o
 -18   1   3       27.01       28.04      4.19 o
 -17   1   3       29.41       37.26      4.36 o
 -16   1   3       51.06       60.31      4.20 o
 -15   1   3       25.32       29.27      3.26 o
 -14   1   3      519.99      505.95     10.34 o
 -13   1   3        3.23        7.29      2.39 o
 -12   1   3       62.10       61.98      3.73 o
 -11   1   3      288.86      287.55      7.03 o
 -10   1   3      136.88      113.37      4.14 o
  -9   1   3      915.17      853.90     10.32 o
  -8   1   3      324.04      308.89      5.40 o
  -7   1   3     3330.14     3593.84     95.03 o
  -6   1   3      155.71      148.80      3.13 o
  -5   1   3      424.34      445.29      5.93 o
  -4   1   3    10621.44    10700.55     78.44 o
  -3   1   3      601.45      680.93      8.40 o
  -2   1   3     2207.60     2324.27     30.86 o
  -1   1   3      141.53      107.66      2.68 o
   0   1   3     2372.33     2487.09     20.49 o
   1   1   3     2228.77     2514.00     24.96 o
   2   1   3     1558.83     1633.04     14.99 o
   3   1   3      610.10      655.39      7.90 o
   4   1   3     3558.01     4217.07     31.59 o
   5   1   3      155.54      212.80      3.95 o
   6   1   3     1250.44     1391.83     13.24 o
   7   1   3     1784.67     1844.44     16.84 o
   8   1   3        7.12       12.11      2.04 o
   9   1   3       32.54       28.26      2.67 o
  10   1   3      311.96      297.11      6.64 o
  11   1   3       50.68       52.96      4.77 o
  12   1   3       86.53       67.58      6.44 o
  13   1   3        0.09        6.06      3.42 o
  14   1   3       17.18       24.32      4.34 o
  15   1   3       17.75       14.77      4.03 o
  16   1   3       61.44       63.37      5.95 o
  17   1   3        0.18        7.63      4.58 o
  18   1   3        7.76        4.92      4.73 o
 -20   2   3        2.68        4.03      3.51 o
 -19   2   3       67.30       75.79      5.88 o
 -18   2   3        2.56        8.60      3.44 o
 -17   2   3       11.72       14.54      3.84 o
 -16   2   3        3.64        6.65      4.25 o
 -15   2   3       21.30       28.90      3.76 o
 -14   2   3      143.12      117.74      5.21 o
 -13   2   3        6.28        6.65      2.59 o
 -12   2   3       36.62       39.17      3.20 o
 -11   2   3      204.15      177.25      5.42 o
 -10   2   3        0.13        0.12      1.87 o
  -9   2   3      390.51      325.53      5.90 o
  -8   2   3        5.50        6.27      1.64 o
  -7   2   3     4197.73     4205.07     34.04 o
  -6   2   3      394.73      398.59      5.36 o
  -5   2   3      297.16      293.66      4.36 o
  -4   2   3       79.69      105.60      2.69 o
  -3   2   3     1243.41     1040.31     10.08 o
  -2   2   3      514.74      471.48      5.63 o
  -1   2   3      734.63      598.50     13.47 o
   0   2   3     4295.20     4316.59     36.77 o
   1   2   3      969.26     1024.21     11.39 o
   2   2   3       22.54        7.60      1.49 o
   3   2   3     2011.52     2148.55     19.33 o
   4   2   3       13.20       25.78      2.18 o
   5   2   3      268.60      226.26      3.97 o
   6   2   3     2421.99     2166.17     18.65 o
   7   2   3       10.79        7.99      1.95 o
   8   2   3       39.91       41.85      2.81 o
   9   2   3      222.98      224.33      6.90 o
  10   2   3      211.98      207.90      6.14 o
  11   2   3       18.99       20.76      3.05 o
  12   2   3      262.12      262.03      9.45 o
  13   2   3      694.09      714.81     16.53 o
  14   2   3        0.85        0.85      3.48 o
  15   2   3       46.59       52.13      5.40 o
  16   2   3       15.33       19.05      4.40 o
  17   2   3       43.06       54.13      5.76 o
  18   2   3        2.62       18.16      5.90 o
 -20   3   3        4.76       13.38      3.78 o
 -19   3   3       35.43       35.82      4.45 o
 -18   3   3        2.70        3.16      3.50 o
 -17   3   3      217.67      236.02      8.93 o
 -16   3   3      391.13      380.76     10.90 o
 -15   3   3       96.46       93.86      5.63 o
 -14   3   3        2.58        6.18      2.80 o
 -13   3   3      104.16       94.21      5.15 o
 -12   3   3       73.78       79.28      4.69 o
 -11   3   3      970.49      922.80     13.19 o
 -10   3   3      670.34      574.57     10.23 o
  -9   3   3     1431.43     1262.74     15.39 o
  -8   3   3       51.22       67.50      2.37 o
  -7   3   3      161.08      151.00      3.34 o
  -6   3   3       46.15       66.92      2.29 o
  -5   3   3     1413.36     1443.00     12.95 o
  -4   3   3     9340.81     9634.56     67.40 o
  -3   3   3     2700.01     2673.37     22.29 o
  -2   3   3      340.65      304.04      5.13 o
  -1   3   3     1159.45     1140.08     12.25 o
   0   3   3      946.22     1036.08     11.41 o
   1   3   3       65.24       54.61      1.87 o
   2   3   3      755.67      785.03      9.03 o
   3   3   3      439.46      435.07      6.46 o
   4   3   3      131.24      174.67      4.18 o
   5   3   3      238.48      309.07      5.75 o
   6   3   3      137.43      134.74      3.32 o
   7   3   3      932.89      882.56     11.35 o
   8   3   3      605.20      565.69      8.99 o
   9   3   3      209.29      193.86      5.40 o
  10   3   3        6.86       10.80      2.68 o
  11   3   3       96.40       92.97      4.69 o
  12   3   3       31.06       38.81      4.11 o
  13   3   3      423.30      377.12     11.75 o
  14   3   3        3.43       11.15      3.74 o
  15   3   3       46.28       60.92      5.41 o
  16   3   3       20.32       24.84      7.35 o
  17   3   3        3.97       10.11      5.50 o
  18   3   3       93.58       78.50     14.64 o
 -20   4   3        1.30       10.17      4.84 o
 -19   4   3       16.65       13.57      8.42 o
 -18   4   3       23.87       38.63      4.82 o
 -17   4   3        0.15        0.57      3.84 o
 -16   4   3        0.00       -2.79      3.19 o
 -15   4   3       22.55       18.65      3.74 o
 -14   4   3        5.16       10.38      3.24 o
 -13   4   3       27.19       35.15      3.78 o
 -12   4   3       51.65       57.47      6.18 o
 -11   4   3       60.87       59.56      5.02 o
 -10   4   3       31.31       28.96      2.70 o
  -9   4   3        2.61       -1.38      1.56 o
  -8   4   3      888.96      938.79     10.23 o
  -7   4   3     1256.97     1143.94     11.54 o
  -6   4   3      597.77      624.92      7.43 o
  -5   4   3     2933.16     3198.84     26.61 o
  -4   4   3       22.40       23.05      2.28 o
  -3   4   3     1229.86     1374.98     13.11 o
  -2   4   3      206.85      234.42      4.60 o
  -1   4   3      889.19      899.58     10.64 o
   0   4   3     1809.01     1825.07     18.19 o
   1   4   3       38.63       46.60      3.03 o
   2   4   3      286.57      244.55      3.97 o
   3   4   3     2456.05     2789.94     22.47 o
   4   4   3      645.80      755.26      8.50 o
   5   4   3      340.45      347.73      6.32 o
   6   4   3     1396.18     1368.51     15.22 o
   7   4   3      222.83      231.49      5.51 o
   8   4   3        0.15        1.95      2.60 o
   9   4   3        9.77        2.59      2.37 o
  10   4   3        0.65        0.51      2.72 o
  11   4   3       27.24       39.15      3.81 o
  12   4   3       10.42       13.90      3.72 o
  13   4   3       78.87       86.47      5.49 o
  14   4   3       60.83       52.64      6.26 o
  15   4   3        3.61       11.24      4.87 o
  16   4   3        0.09        2.86      4.65 o
  17   4   3       43.44       38.23      6.48 o
  18   4   3       24.18       42.14     14.07 o
 -19   5   3       40.98       48.92      5.34 o
 -18   5   3        0.15        2.61      3.93 o
 -17   5   3        9.09       14.56      4.01 o
 -16   5   3        0.00        2.97      3.43 o
 -15   5   3       31.50       27.43      4.08 o
 -14   5   3       30.12       45.23      4.33 o
 -13   5   3       86.80       89.77      5.25 o
 -12   5   3       24.66       23.66      3.34 o
 -11   5   3        3.40       -1.96      2.85 o
 -10   5   3       42.99       42.95      3.28 o
  -9   5   3       96.41       95.06      4.12 o
  -8   5   3      506.30      514.72      7.64 o
  -7   5   3      130.12      139.41      4.02 o
  -6   5   3       11.14       15.08      2.06 o
  -5   5   3        5.93       14.58      2.51 o
  -4   5   3      798.36      826.52     10.72 o
  -3   5   3     2035.68     2407.89     22.35 o
  -2   5   3        8.81       14.29      1.87 o
  -1   5   3      117.11      111.29      3.39 o
   0   5   3        6.55       11.18      1.65 o
   1   5   3      157.86      168.99      3.35 o
   2   5   3       40.40       48.36      2.06 o
   3   5   3      883.02      966.85     10.23 o
   4   5   3      609.16      603.18      7.64 o
   5   5   3        4.88        6.45      1.95 o
   6   5   3      247.61      247.48      5.65 o
   7   5   3      100.35      115.82      4.18 o
   8   5   3       50.33       39.96      3.08 o
   9   5   3       36.39       44.47      3.38 o
  10   5   3      220.54      185.52      6.26 o
  11   5   3        7.23        8.83      3.44 o
  12   5   3       21.23       16.86      4.59 o
  13   5   3       19.13       32.66      5.11 o
  14   5   3       13.83        7.16      4.29 o
  15   5   3        1.20        5.67      4.32 o
  16   5   3        4.55       -4.42      4.42 o
  17   5   3       48.64       27.97      6.18 o
 -19   6   3       12.32       23.78      8.71 o
 -18   6   3       25.68       32.22      4.55 o
 -17   6   3        2.54        3.96      3.65 o
 -16   6   3        5.25       11.16      3.69 o
 -15   6   3       67.80       79.09      5.67 o
 -14   6   3       44.41       45.75      4.45 o
 -13   6   3       21.30       21.46      3.70 o
 -12   6   3        1.39        0.09      2.79 o
 -11   6   3       17.71       14.12      2.90 o
 -10   6   3        7.18       11.24      2.82 o
  -9   6   3        2.39        1.61      2.25 o
  -8   6   3       12.14       17.35      2.72 o
  -7   6   3        6.19        8.88      2.10 o
  -6   6   3      735.35      772.17     11.16 o
  -5   6   3        0.04        5.09      1.94 o
  -4   6   3        0.24        1.92      1.98 o
  -3   6   3        2.56        7.91      1.37 o
  -2   6   3      123.60      135.07      3.79 o
  -1   6   3      246.62      252.66      4.45 o
   0   6   3       96.80      112.00      2.95 o
   1   6   3        1.65        3.85      1.27 o
   2   6   3       86.50       72.68      2.51 o
   3   6   3     1634.45     1642.29     15.51 o
   4   6   3        3.22       -0.21      1.69 o
   5   6   3       10.25        8.80      2.01 o
   6   6   3       21.59       21.01      2.74 o
   7   6   3      259.38      235.78      6.04 o
   8   6   3       22.76       24.86      2.89 o
   9   6   3       45.60       36.41      3.46 o
  10   6   3        9.02        2.52      3.03 o
  11   6   3        4.65        3.44      4.17 o
  12   6   3       97.92       93.39      5.83 o
  13   6   3       86.82       69.61      6.45 o
  14   6   3        8.98        7.69      5.91 o
  15   6   3        3.60        6.96      5.73 o
  16   6   3       15.01        0.89      9.43 o
 -18   7   3       11.67       15.66      4.61 o
 -17   7   3      115.97      125.79     10.54 o
 -16   7   3      131.10      118.45      6.86 o
 -15   7   3        3.41        1.08      3.36 o
 -14   7   3      564.85      553.56     13.36 o
 -13   7   3        6.50        7.52      3.46 o
 -12   7   3       40.40       41.67      4.29 o
 -11   7   3      277.33      240.86      7.99 o
 -10   7   3      273.05      243.75      7.72 o
  -9   7   3       51.54       56.07      5.14 o
  -8   7   3       55.46       62.20      4.03 o
  -7   7   3       65.39       64.72      3.56 o
  -6   7   3       15.07       16.99      2.45 o
  -5   7   3     1284.55     1229.87     15.44 o
  -4   7   3     3601.63     3845.72     40.75 o
  -3   7   3      451.72      415.78      9.15 o
  -2   7   3       11.12        8.16      2.25 o
  -1   7   3       85.43      115.47      4.03 o
   0   7   3      236.99      248.49      5.66 o
   1   7   3      995.64      940.40     11.74 o
   2   7   3       22.54       21.81      2.14 o
   3   7   3      264.62      263.61      5.73 o
   4   7   3      677.33      702.66     11.39 o
   5   7   3       80.74       70.40      3.94 o
   6   7   3     1262.67     1230.54     16.77 o
   7   7   3       67.38       57.41      4.59 o
   8   7   3      243.79      218.93      7.79 o
   9   7   3       44.79       38.23      4.73 o
  10   7   3       42.62       40.26      4.97 o
  11   7   3       48.17       58.00      6.23 o
  12   7   3       10.68        2.44      4.06 o
  13   7   3        7.21        0.65     10.01 o
  14   7   3        1.47        1.09      5.05 o
  15   7   3       33.10       22.56      5.74 o
  16   7   3       10.50       18.79      6.97 o
 -17   8   3       76.39       73.96      8.43 o
 -16   8   3        0.15        0.06      7.07 o
 -15   8   3        7.30       15.04      5.89 o
 -14   8   3       88.29       95.82      8.59 o
 -13   8   3        5.25        4.13      4.90 o
 -12   8   3        8.90       11.25      5.06 o
 -11   8   3       20.91       19.39      3.66 o
 -10   8   3       27.75       41.76      6.21 o
  -9   8   3      282.83      260.22      9.27 o
  -8   8   3      200.23      189.17      7.70 o
  -7   8   3      306.71      291.76      9.60 o
  -6   8   3      735.53      761.92     13.63 o
  -5   8   3        5.17       -0.77      2.45 o
  -4   8   3       26.00       25.24      3.42 o
  -3   8   3       79.19       70.95      4.12 o
  -2   8   3        1.18        3.01      2.24 o
  -1   8   3       53.98       48.95      3.40 o
   0   8   3     1033.01     1027.91     15.44 o
   1   8   3      830.92      828.25     12.11 o
   2   8   3      404.76      399.40      7.43 o
   3   8   3        9.37       15.93      2.62 o
   4   8   3     1251.17     1125.29     15.81 o
   5   8   3     1428.96     1519.94     22.03 o
   6   8   3     2862.93     2756.97     33.84 o
   7   8   3       40.84       46.60      4.63 o
   8   8   3        1.99       -2.99      2.99 o
   9   8   3      551.09      471.58     14.53 o
  10   8   3       61.46       73.89      6.14 o
  11   8   3       30.91       47.50      7.55 o
  12   8   3       46.65       52.27      5.83 o
  13   8   3       20.36       26.42      6.08 o
  14   8   3        0.81       -3.10      5.47 o
  15   8   3        0.78       -4.87      4.87 o
 -17   9   3        3.28       -6.29     10.57 o
 -16   9   3      103.53       95.23      9.84 o
 -15   9   3        9.29       13.71      6.06 o
 -14   9   3       33.55       39.31      5.36 o
 -13   9   3       76.79      107.37      7.46 o
 -12   9   3        1.68       -6.37      6.37 o
 -11   9   3      119.58      111.90      7.21 o
 -10   9   3       16.02       22.21      4.21 o
  -9   9   3       30.12       37.12      4.57 o
  -8   9   3      387.84      369.30     11.20 o
  -7   9   3      187.98      180.25      6.77 o
  -6   9   3        2.03        4.19      2.59 o
  -5   9   3      285.98      259.21      7.81 o
  -4   9   3       78.52       81.68      4.64 o
  -3   9   3        0.42       -2.49      2.49 o
  -2   9   3       18.56       26.81      3.15 o
  -1   9   3      482.52      500.10      9.89 o
   0   9   3      176.25      173.73      6.23 o
   1   9   3      344.58      320.88      8.30 o
   2   9   3      223.83      218.98      8.69 o
   3   9   3        7.08        5.55      2.82 o
   4   9   3       18.03       14.71      3.22 o
   5   9   3      166.86      157.54      6.94 o
   6   9   3       27.70       30.94      4.13 o
   7   9   3        0.02        2.63      3.23 o
   8   9   3      167.57      166.35      7.43 o
   9   9   3        4.88       -0.01      3.85 o
  10   9   3       46.57       56.19      5.85 o
  11   9   3       41.56       27.95      5.08 o
  12   9   3        1.40        2.14      4.27 o
  13   9   3       25.76       24.29      6.12 o
  14   9   3       33.25       34.21      7.64 o
  15   9   3       60.26       55.93     18.64 o
 -16  10   3        2.61        5.57     12.29 o
 -15  10   3        2.05       19.55      4.86 o
 -14  10   3       35.98       40.81      6.15 o
 -13  10   3       11.49       16.82      4.95 o
 -12  10   3       30.94       35.77      7.21 o
 -11  10   3       76.96       54.38      5.56 o
 -10  10   3       19.63       17.67      4.22 o
  -9  10   3        1.73       -1.98      3.11 o
  -8  10   3       62.94       65.69      5.99 o
  -7  10   3       44.43       40.28      4.09 o
  -6  10   3       43.00       45.93      4.10 o
  -5  10   3      160.20      158.04      6.47 o
  -4  10   3      146.82      152.82      6.25 o
  -3  10   3        3.20        7.32      2.92 o
  -2  10   3        2.00        7.36      2.94 o
  -1  10   3        2.40        7.52      2.72 o
   0  10   3       12.66       15.02      3.56 o
   1  10   3       78.01       61.37      7.64 o
   2  10   3        0.04       -3.20      3.30 o
   3  10   3      433.28      450.36     13.10 o
   4  10   3        0.49        1.56      3.46 o
   5  10   3       49.91       59.96      4.99 o
   6  10   3       16.68       18.77      3.99 o
   7  10   3       67.06       58.50      5.35 o
   8  10   3       29.81       33.28      5.42 o
   9  10   3        8.39        2.89      4.05 o
  10  10   3        0.80        3.27      4.05 o
  11  10   3       60.45       69.29      6.68 o
  12  10   3        0.06       -2.06      4.35 o
  13  10   3       34.77       29.54      6.68 o
  14  10   3        2.24        1.84      8.36 o
 -15  11   3       15.14       11.17      6.24 o
 -14  11   3       35.34       36.84     12.95 o
 -13  11   3        0.69        5.62      4.42 o
 -12  11   3       18.86       25.52      5.48 o
 -11  11   3       84.84       89.58      6.78 o
 -10  11   3        9.62        5.15      5.92 o
  -9  11   3       22.27       24.42      4.46 o
  -8  11   3      286.34      255.99     10.10 o
  -7  11   3      178.36      181.09      8.29 o
  -6  11   3      184.95      199.02      7.73 o
  -5  11   3       42.55       47.46      4.40 o
  -4  11   3      143.21      156.86      6.71 o
  -3  11   3       41.00       53.59      5.25 o
  -2  11   3      338.75      292.02      9.18 o
  -1  11   3       30.24       21.75      3.66 o
   0  11   3       24.56       31.81      4.67 o
   1  11   3        3.70        8.55      3.50 o
   2  11   3       19.45       16.69      3.94 o
   3  11   3      327.08      296.97     11.01 o
   4  11   3       14.70       19.80      4.57 o
   5  11   3       78.17       75.49      6.30 o
   6  11   3        1.53        1.29      3.99 o
   7  11   3      218.16      216.50     10.04 o
   8  11   3      118.73       83.42      7.08 o
   9  11   3        9.63       -0.13      3.68 o
  10  11   3        7.72        5.31      5.44 o
  11  11   3       18.62       27.18      8.75 o
  12  11   3        0.11        1.77      4.77 o
  13  11   3        8.89       26.07     12.21 o
 -14  12   3        4.69        7.21     11.79 o
 -13  12   3        1.28       10.82      4.84 o
 -12  12   3        0.01       -0.61      3.86 o
 -11  12   3        0.11        4.79      3.95 o
 -10  12   3        3.90        7.69      4.22 o
  -9  12   3        0.00       -1.87      4.64 o
  -8  12   3       23.64       24.70      4.39 o
  -7  12   3        1.21       -0.28      4.03 o
  -6  12   3      259.76      269.76     13.48 o
  -5  12   3      303.99      311.56     11.20 o
  -4  12   3       34.80       49.35      6.25 o
  -3  12   3      337.09      309.13      9.95 o
  -2  12   3      128.12      134.47      6.79 o
  -1  12   3      106.80      106.35      7.24 o
   0  12   3      152.02      152.05      9.42 o
   1  12   3       53.02       52.42      5.55 o
   2  12   3       76.84       68.01      5.97 o
   3  12   3        5.83       13.35      4.02 o
   4  12   3        0.93       -1.89      3.73 o
   5  12   3       96.81      102.51      7.43 o
   6  12   3       30.03       39.18      5.60 o
   7  12   3       74.86       89.19      7.48 o
   8  12   3        8.32       12.30      5.85 o
   9  12   3        6.77       10.54      5.25 o
  10  12   3        8.61        0.93      5.77 o
  11  12   3        0.01        0.57      4.87 o
 -12  13   3        0.40       -1.07      5.27 o
 -11  13   3       20.83       21.41      5.75 o
 -10  13   3       24.88       28.28      5.26 o
  -9  13   3        2.96       -4.13      4.81 o
  -8  13   3        1.25       -4.49      4.49 o
  -7  13   3      104.33       97.67      8.06 o
  -6  13   3        2.95        0.65      4.42 o
  -5  13   3       97.85       87.22      5.95 o
  -4  13   3       49.12       48.84      5.53 o
  -3  13   3        3.86        2.34      3.21 o
  -2  13   3       45.75       56.95      6.15 o
  -1  13   3        3.45        0.85      3.66 o
   0  13   3        0.36        0.81      3.99 o
   1  13   3       46.25       43.06      5.33 o
   2  13   3        5.53        9.57      4.05 o
   3  13   3        9.70        8.42      3.79 o
   4  13   3       99.23      113.23      7.83 o
   5  13   3        3.50        5.53      4.42 o
   6  13   3       11.24        4.70      4.51 o
   7  13   3        4.54        3.31      5.63 o
   8  13   3       44.73       53.04      7.72 o
   9  13   3        4.07        8.31      4.94 o
  10  13   3        3.61       24.36      8.93 o
 -10  14   3        0.69       15.90      7.48 o
  -9  14   3        7.21       -1.79      5.09 o
  -8  14   3        8.19        2.30      5.60 o
  -7  14   3       10.23        5.67      9.72 o
  -6  14   3        6.96       14.45      4.38 o
  -5  14   3        0.18       -0.39      3.30 o
  -4  14   3       11.06        4.57      3.70 o
  -3  14   3        6.71       16.25      4.66 o
  -2  14   3       19.31       16.34      4.76 o
  -1  14   3        6.44        0.46      4.68 o
   0  14   3       72.36       68.50      9.51 o
   1  14   3        5.86       12.14      4.05 o
   2  14   3       30.79       37.46      5.31 o
   3  14   3        4.23       10.77      4.85 o
   4  14   3       22.60       25.83      5.62 o
   5  14   3       24.41       29.20      5.16 o
   6  14   3        8.78        9.01      6.38 o
   7  14   3        5.17        6.86     14.29 o
  -7  15   3        0.02       -1.26     21.18 o
  -6  15   3        4.53        9.35      8.68 o
  -5  15   3        5.43       16.22      4.85 o
  -4  15   3      158.79      141.09     10.30 o
  -3  15   3        4.14       10.02      7.64 o
  -2  15   3        9.03       15.68      4.96 o
  -1  15   3       32.39       35.85      6.17 o
   0  15   3        5.71       -0.23      4.32 o
   1  15   3       18.90       31.91      6.87 o
   2  15   3       15.54       15.44      6.81 o
   3  15   3       16.73       17.68      7.20 o
   4  15   3        0.01       -3.28      7.39 o
 -20   0   4       75.13       97.47     10.17 o
 -19   0   4        0.66        4.77     11.21 o
 -18   0   4       10.68       15.24      6.04 o
 -17   0   4        3.68       -0.74      5.38 o
 -16   0   4        2.00        1.03      3.67 o
 -15   0   4      330.50      304.69     11.65 o
 -14   0   4      932.23      836.29     21.45 o
 -13   0   4       21.13       15.11      3.65 o
 -12   0   4      155.01      139.10      6.15 o
 -11   0   4       36.17       15.50      3.68 o
 -10   0   4        1.53       -0.42      2.59 o
  -9   0   4     2756.19     2687.24     43.79 o
  -8   0   4        0.45        1.15      2.99 o
  -7   0   4    11350.43    11728.03    132.37 o
  -6   0   4     1086.99     1240.10     19.37 o
  -5   0   4      411.83      376.83     10.13 o
  -4   0   4     3446.97     3434.94     42.16 o
  -3   0   4     1147.59     1129.85     16.80 o
  -2   0   4     5701.13     6091.02     69.77 o
  -1   0   4     1243.21     1350.52     18.99 o
   0   0   4      151.84      172.32      9.22 o
   1   0   4       40.25       80.10      6.05 o
   2   0   4     6979.05     7838.75     78.92 o
   3   0   4     1279.09     1247.21     16.57 o
   4   0   4       78.12       60.06      3.21 o
   5   0   4      922.85      864.54     13.37 o
   6   0   4      120.16       90.61      4.30 o
   7   0   4      482.55      495.04     13.00 o
   8   0   4       77.06       70.95      5.47 o
   9   0   4     1331.47     1157.87     23.03 o
  10   0   4       40.80       33.80      4.95 o
  11   0   4       39.10       27.63      5.91 o
  12   0   4        8.73       10.28      5.26 o
  13   0   4      154.69      173.60     13.18 o
  14   0   4       27.49       26.05      6.66 o
  15   0   4      147.83      143.88     11.50 o
  16   0   4      106.45      115.83     23.32 o
  17   0   4       20.58       39.86      7.37 o
 -20   1   4       10.40       10.85      4.41 o
 -19   1   4      117.37      118.62      6.95 o
 -18   1   4       42.16       36.06      4.32 o
 -17   1   4       45.03       45.33      4.55 o
 -16   1   4        1.64        4.56      3.08 o
 -15   1   4        0.23        1.89      3.24 o
 -14   1   4      218.83      248.78      7.21 o
 -13   1   4      581.08      509.35     10.04 o
 -12   1   4       17.62        7.46      2.40 o
 -11   1   4      311.54      287.15      6.87 o
 -10   1   4      223.50      194.49      5.38 o
  -9   1   4       24.46       17.55      2.23 o
  -8   1   4     6030.62     5917.41     61.02 o
  -7   1   4        1.37        7.84      1.82 o
  -6   1   4        0.07       17.38      7.05 o
  -5   1   4       79.74       87.41      2.78 o
  -4   1   4      508.50      468.28      5.94 o
  -3   1   4       52.24       58.77      2.60 o
  -2   1   4      473.81      532.33      7.60 o
  -1   1   4      334.85      299.18      6.27 o
   0   1   4     3467.00     3438.66     28.26 o
   1   1   4      338.36      249.28      6.06 o
   2   1   4     1495.34     1475.32     14.16 o
   3   1   4       15.13       11.33      1.78 o
   4   1   4       80.47       83.65      3.04 o
   5   1   4      354.54      334.79      5.19 o
   6   1   4      130.04      128.66      4.05 o
   7   1   4      637.26      601.37      9.11 o
   8   1   4      136.28      100.05      3.99 o
   9   1   4      542.10      505.71      9.91 o
  10   1   4      459.97      457.35      9.67 o
  11   1   4      232.21      208.66      8.44 o
  12   1   4        0.52        1.34      3.30 o
  13   1   4      139.06      151.92      9.52 o
  14   1   4        0.54        4.21      3.58 o
  15   1   4       65.99       67.86      6.11 o
  16   1   4        9.46       12.05      4.11 o
  17   1   4        0.11        6.47      4.24 o
 -20   2   4        1.89        6.89      5.43 o
 -19   2   4        4.33       15.91      3.87 o
 -18   2   4        1.14        6.78      3.33 o
 -17   2   4        0.49        4.32      3.23 o
 -16   2   4        9.20        9.13      3.19 o
 -15   2   4       33.25       39.70      4.01 o
 -14   2   4       14.99       11.29      2.99 o
 -13   2   4       32.09       27.40      3.06 o
 -12   2   4       84.06       71.41      4.07 o
 -11   2   4        0.13        6.88      2.20 o
 -10   2   4       63.80       56.01      3.17 o
  -9   2   4      259.98      258.73      5.42 o
  -8   2   4        1.84        1.86      1.63 o
  -7   2   4       16.43       26.50      1.90 o
  -6   2   4      128.31       97.72      2.85 o
  -5   2   4      547.37      532.03      6.63 o
  -4   2   4     1704.51     1659.01     19.38 o
  -3   2   4     2081.50     2096.99     17.40 o
  -2   2   4       88.71      104.71      2.72 o
  -1   2   4     1298.00     1357.86     18.98 o
   0   2   4        9.18       15.38      1.49 o
   1   2   4      150.40      174.00      6.03 o
   2   2   4     3422.86     3926.03     35.62 o
   3   2   4     1162.47     1435.38     14.76 o
   4   2   4      129.81      157.47      4.10 o
   5   2   4       87.19       73.05      3.12 o
   6   2   4      234.57      237.57      5.43 o
   7   2   4        3.42       13.84      2.34 o
   8   2   4      397.25      384.95      7.44 o
   9   2   4        7.96       16.11      2.63 o
  10   2   4      382.67      356.31      9.40 o
  11   2   4      104.93       87.37      5.86 o
  12   2   4       70.73       59.57      7.14 o
  13   2   4       29.18       37.47      4.75 o
  14   2   4        0.68       -3.28      3.28 o
  15   2   4        9.84       16.87      4.46 o
  16   2   4       32.53       40.60      8.93 o
  17   2   4        9.40       15.21     10.21 o
 -20   3   4        4.03        1.47      4.70 o
 -19   3   4       42.69       40.27      4.74 o
 -18   3   4       59.41       61.50      5.27 o
 -17   3   4       24.50       21.30      3.97 o
 -16   3   4        9.21       13.24      3.42 o
 -15   3   4        8.07       16.68      3.39 o
 -14   3   4      110.91      114.09      5.87 o
 -13   3   4        0.03       -0.88      2.48 o
 -12   3   4      206.58      221.86      6.63 o
 -11   3   4        4.14        5.72      2.11 o
 -10   3   4       20.64        8.39      1.88 o
  -9   3   4       86.55       75.05      3.13 o
  -8   3   4       73.81       79.12      2.79 o
  -7   3   4     1264.91     1180.30     11.91 o
  -6   3   4      207.34      240.84      4.37 o
  -5   3   4      123.74      173.64      3.58 o
  -4   3   4        7.47        3.96      1.32 o
  -3   3   4       22.57       34.57      2.21 o
  -2   3   4      263.53      279.32      6.01 o
  -1   3   4     2192.54     2350.33     26.81 o
   0   3   4     1303.47     1447.37     15.39 o
   1   3   4       81.36       95.75      3.11 o
   2   3   4     3118.33     3366.99     28.89 o
   3   3   4      384.86      477.59      7.29 o
   4   3   4      122.68      127.89      3.86 o
   5   3   4      470.08      529.50      8.22 o
   6   3   4      154.45      151.18      4.50 o
   7   3   4      230.75      247.34      5.89 o
   8   3   4        0.02       -2.05      2.15 o
   9   3   4       37.83       37.23      3.13 o
  10   3   4       38.46       51.28      4.33 o
  11   3   4        4.64        7.26      3.46 o
  12   3   4       39.71       31.71      4.51 o
  13   3   4        4.52        8.41      3.51 o
  14   3   4       45.99       61.38      6.81 o
  15   3   4        1.67        2.43      3.52 o
  16   3   4        0.34        5.59      5.03 o
  17   3   4        0.37       -2.54      5.64 o
 -20   4   4        0.66       -5.55      5.55 o
 -19   4   4       23.56       20.84      4.50 o
 -18   4   4       15.15       19.39      3.97 o
 -17   4   4        6.45        7.13      3.77 o
 -16   4   4       23.41       27.56      4.02 o
 -15   4   4        9.28       11.52      3.43 o
 -14   4   4      124.22      118.44      6.01 o
 -13   4   4       96.14       82.06      6.31 o
 -12   4   4      245.25      266.93      8.11 o
 -11   4   4       44.11       62.43      4.21 o
 -10   4   4       30.23       26.38      2.79 o
  -9   4   4       88.12       68.99      3.55 o
  -8   4   4      793.00      733.82      8.98 o
  -7   4   4      329.44      295.13      5.12 o
  -6   4   4      436.06      408.91      5.97 o
  -5   4   4       55.45       48.08      2.15 o
  -4   4   4      216.88      194.76      4.65 o
  -3   4   4      597.30      657.87      9.19 o
  -2   4   4     3423.22     3497.17     32.04 o
  -1   4   4      335.51      290.98      5.94 o
   0   4   4        0.15        2.23      1.81 o
   1   4   4      229.75      288.01      5.51 o
   2   4   4      732.48      699.60      9.04 o
   3   4   4     2990.61     3160.31     28.03 o
   4   4   4     1274.72     1244.86     14.12 o
   5   4   4        6.10        3.63      1.89 o
   6   4   4      116.56      137.04      4.95 o
   7   4   4        3.30        5.75      2.10 o
   8   4   4     1260.10     1232.28     15.41 o
   9   4   4      232.91      215.11      6.11 o
  10   4   4      150.15      112.77      5.29 o
  11   4   4      132.07      116.33      5.61 o
  12   4   4       26.82       23.70      4.36 o
  13   4   4       13.33       12.11      3.99 o
  14   4   4       19.04       23.22      5.24 o
  15   4   4       16.27        8.87      4.79 o
  16   4   4        4.06        1.84      6.13 o
 -19   5   4        3.07        0.12      3.72 o
 -18   5   4       94.70       93.78      6.43 o
 -17   5   4        6.55       12.02      3.86 o
 -16   5   4       20.07       28.27      4.18 o
 -15   5   4       14.00       10.38      3.51 o
 -14   5   4       44.72       45.69      4.37 o
 -13   5   4      536.06      528.94     11.10 o
 -12   5   4      108.28      114.38      5.59 o
 -11   5   4      154.44      129.43      5.75 o
 -10   5   4       25.17       43.39      3.33 o
  -9   5   4       30.41       23.31      2.59 o
  -8   5   4     2417.43     2420.73     23.43 o
  -7   5   4      325.05      279.53      5.82 o
  -6   5   4      175.50      206.28      5.19 o
  -5   5   4      484.29      487.62      6.92 o
  -4   5   4      197.94      179.91      3.93 o
  -3   5   4      646.90      673.00      9.55 o
  -2   5   4     2512.36     2608.68     25.50 o
  -1   5   4     1139.69     1121.95     14.29 o
   0   5   4       20.31       15.10      2.05 o
   1   5   4      718.50      710.71      9.90 o
   2   5   4      328.91      324.58      6.93 o
   3   5   4       29.96       31.12      2.30 o
   4   5   4        0.82        1.72      2.06 o
   5   5   4      182.36      163.29      4.75 o
   6   5   4      155.71      122.38      4.86 o
   7   5   4      161.88      150.05      4.97 o
   8   5   4      255.01      247.88      6.54 o
   9   5   4       26.86       20.47      3.04 o
  10   5   4        0.20       -0.56      2.88 o
  11   5   4      208.14      169.82      6.57 o
  12   5   4        2.62       11.03      4.34 o
  13   5   4      124.47      136.00     17.82 o
  14   5   4       15.96       18.91      7.35 o
  15   5   4       19.53       18.58     10.21 o
  16   5   4       17.28        9.82      6.82 o
 -19   6   4        0.14        6.56      5.91 o
 -18   6   4        1.20       -2.26      3.69 o
 -17   6   4        1.69        3.15      3.27 o
 -16   6   4       10.74       11.47      3.40 o
 -15   6   4      212.82      211.20      7.68 o
 -14   6   4      337.95      316.01      9.95 o
 -13   6   4       18.28       30.38      4.35 o
 -12   6   4       30.99       28.82      3.75 o
 -11   6   4       18.14       21.65      2.92 o
 -10   6   4       42.95       31.69      3.46 o
  -9   6   4      743.08      626.47     10.89 o
  -8   6   4        4.42        8.20      2.85 o
  -7   6   4      345.96      362.56      8.57 o
  -6   6   4      544.46      535.44     10.47 o
  -5   6   4       31.28       34.11      3.14 o
  -4   6   4     2048.47     2058.42     24.75 o
  -3   6   4      652.12      665.11      9.76 o
  -2   6   4      251.38      228.66      5.36 o
  -1   6   4       42.67       24.80      2.29 o
   0   6   4       32.81       28.58      2.36 o
   1   6   4       53.02       60.50      2.90 o
   2   6   4      349.95      383.67      7.90 o
   3   6   4       83.21       85.33      3.98 o
   4   6   4       77.51       56.10      3.53 o
   5   6   4        3.26        9.35      2.48 o
   6   6   4       25.58       17.17      2.93 o
   7   6   4       60.28       78.49      4.51 o
   8   6   4      227.94      246.13      7.39 o
   9   6   4      718.25      716.70     14.16 o
  10   6   4       34.59       54.38      5.63 o
  11   6   4       97.88       70.32      6.24 o
  12   6   4       77.88       72.96      6.46 o
  13   6   4        0.95       -4.07      6.01 o
  14   6   4        3.14        9.46      7.09 o
  15   6   4       79.71       85.66     15.07 o
 -18   7   4       67.88       75.58      8.47 o
 -17   7   4       23.06       23.07      5.51 o
 -16   7   4        2.35        6.23      4.68 o
 -15   7   4        2.51        4.63      4.31 o
 -14   7   4       66.58       66.22      6.10 o
 -13   7   4        8.76        2.00      3.83 o
 -12   7   4       66.62       64.90      5.52 o
 -11   7   4       15.45       21.20      3.94 o
 -10   7   4       87.99      102.55      6.17 o
  -9   7   4       25.13       18.89      3.40 o
  -8   7   4       50.79       68.86      5.05 o
  -7   7   4      248.83      246.76     10.13 o
  -6   7   4        1.99        4.37      2.52 o
  -5   7   4        0.32       -2.41      2.41 o
  -4   7   4     1161.95     1125.53     16.78 o
  -3   7   4       54.71       53.29      3.75 o
  -2   7   4      100.97       69.53      3.97 o
  -1   7   4      153.11      175.96      4.95 o
   0   7   4      218.42      211.25      5.52 o
   1   7   4      667.24      637.57     10.76 o
   2   7   4     1069.27     1020.95     14.60 o
   3   7   4      131.98      133.76      5.07 o
   4   7   4      759.60      718.98     12.19 o
   5   7   4       92.63       94.80      4.77 o
   6   7   4      306.82      302.83      8.03 o
   7   7   4      542.24      513.10     10.73 o
   8   7   4        2.51        5.01      3.51 o
   9   7   4      413.74      373.47     11.93 o
  10   7   4       55.12       50.44      5.63 o
  11   7   4        4.15       11.19      4.07 o
  12   7   4       24.90       26.39      5.05 o
  13   7   4       35.15       34.64      6.39 o
  14   7   4       15.10       16.22     14.79 o
  15   7   4        0.40       13.80      6.69 o
 -17   8   4       15.09       27.16      5.64 o
 -16   8   4        0.31        3.64      4.89 o
 -15   8   4        6.26        7.00      4.90 o
 -14   8   4      148.73      145.20     16.87 o
 -13   8   4       16.40       15.14      6.45 o
 -12   8   4       21.60       25.22      5.15 o
 -11   8   4       34.82       36.63      4.79 o
 -10   8   4       28.70       26.05      4.83 o
  -9   8   4       40.42       24.32      4.03 o
  -8   8   4      281.76      244.47      9.04 o
  -7   8   4       43.85       29.74      3.54 o
  -6   8   4        6.88        4.01      2.54 o
  -5   8   4      318.65      317.53      9.34 o
  -4   8   4        2.35        1.46      2.69 o
  -3   8   4       15.77       12.76      3.03 o
  -2   8   4      143.02      138.09      5.70 o
  -1   8   4      526.63      531.04     10.85 o
   0   8   4       37.93       49.19      4.23 o
   1   8   4       18.72       16.40      2.87 o
   2   8   4       83.41       80.61      4.27 o
   3   8   4      807.47      830.33     15.05 o
   4   8   4      135.12      167.60      5.99 o
   5   8   4      286.08      286.79      7.94 o
   6   8   4      217.27      190.32      7.50 o
   7   8   4        2.53        7.78      3.61 o
   8   8   4        2.34        3.41      3.73 o
   9   8   4      154.26      130.34      7.77 o
  10   8   4        8.42       11.60      4.08 o
  11   8   4       16.50       18.55      4.94 o
  12   8   4       31.20       25.44      8.21 o
  13   8   4       23.63       28.60      6.37 o
  14   8   4        3.79        4.74      7.39 o
 -16   9   4       19.85       16.69      7.63 o
 -15   9   4       93.93      110.61      8.92 o
 -14   9   4      246.80      256.07     12.74 o
 -13   9   4        0.81        0.65      5.68 o
 -12   9   4      146.98      146.30      9.44 o
 -11   9   4        4.39        9.58      4.00 o
 -10   9   4       11.16       14.83      3.80 o
  -9   9   4       80.45       71.33      5.71 o
  -8   9   4        9.63       12.49      3.61 o
  -7   9   4      124.04      124.64      5.91 o
  -6   9   4       13.18       24.89      7.04 o
  -5   9   4        1.36        0.98      2.70 o
  -4   9   4        2.29        3.97      2.70 o
  -3   9   4        3.03        4.90      2.70 o
  -2   9   4        7.44        5.47      3.22 o
  -1   9   4     3199.47     3103.61     35.97 o
   0   9   4      178.58      183.28      7.17 o
   1   9   4        2.27       -2.34      2.85 o
   2   9   4      158.61      135.61      6.27 o
   3   9   4     1058.49     1119.96     21.71 o
   4   9   4      392.21      373.03     10.29 o
   5   9   4       26.00       30.58      4.05 o
   6   9   4        9.04       10.65      3.65 o
   7   9   4       14.72       19.14      4.11 o
   8   9   4       19.14       25.13      4.49 o
   9   9   4       32.45       21.25      4.30 o
  10   9   4       31.55       27.36      5.11 o
  11   9   4        3.41        1.26      4.27 o
  12   9   4        1.99        1.75      4.74 o
  13   9   4        4.98       14.27      5.78 o
  14   9   4       29.63       46.21     15.00 o
 -15  10   4       23.91       30.05      6.00 o
 -14  10   4       80.72       96.29      8.62 o
 -13  10   4       11.10       11.11      5.09 o
 -12  10   4        8.45        9.65      4.65 o
 -11  10   4        5.87        4.96      3.72 o
 -10  10   4       30.25       38.78      4.91 o
  -9  10   4       82.74       88.49      6.54 o
  -8  10   4       19.76       17.54      6.85 o
  -7  10   4        0.38       -0.75      3.29 o
  -6  10   4        8.70        6.43      3.11 o
  -5  10   4      150.60      175.86      8.59 o
  -4  10   4      146.74      148.04      6.95 o
  -3  10   4      279.22      287.07      8.73 o
  -2  10   4      882.25      880.90     15.91 o
  -1  10   4      190.89      169.89      7.04 o
   0  10   4       30.63       23.81      3.75 o
   1  10   4        1.60        3.70      3.62 o
   2  10   4       20.38       20.97      4.43 o
   3  10   4      588.33      566.06     15.28 o
   4  10   4        1.18       -1.68      3.66 o
   5  10   4       78.07       71.98      6.23 o
   6  10   4        5.46        1.29      3.58 o
   7  10   4       42.52       45.75      5.15 o
   8  10   4      292.03      276.50     11.31 o
   9  10   4       87.00       84.88      7.39 o
  10  10   4       10.16       14.17      4.59 o
  11  10   4        0.79        6.19      4.64 o
  12  10   4        9.68       10.23      6.24 o
  13  10   4       45.81       42.25     15.96 o
 -14  11   4        5.35       10.42      9.73 o
 -13  11   4       17.78       18.73      4.90 o
 -12  11   4        5.04        6.64      7.44 o
 -11  11   4       42.28       43.89      7.55 o
 -10  11   4        1.62        0.06      3.65 o
  -9  11   4        0.71       -1.87      4.70 o
  -8  11   4       14.80       14.69      5.36 o
  -7  11   4       61.08       64.73      5.70 o
  -6  11   4       30.35       20.68      4.06 o
  -5  11   4      385.79      384.31     10.67 o
  -4  11   4       84.74      103.68      6.29 o
  -3  11   4       52.66       61.85      4.86 o
  -2  11   4       31.68       38.66      5.58 o
  -1  11   4      120.61      119.75      7.45 o
   0  11   4       70.17       74.40      6.18 o
   1  11   4      104.51      100.05      7.02 o
   2  11   4       41.53       36.41      5.31 o
   3  11   4       46.47       57.93      5.99 o
   4  11   4      168.44      170.82      8.98 o
   5  11   4       13.43        8.05      4.37 o
   6  11   4       10.06       22.66      5.00 o
   7  11   4       86.44       85.62      7.11 o
   8  11   4      201.66      203.28     12.11 o
   9  11   4        2.37        5.35      5.05 o
  10  11   4      119.62      133.26      9.79 o
  11  11   4        7.36       10.53      4.85 o
  12  11   4       30.63       39.74     10.33 o
 -13  12   4        4.53       -4.58      4.58 o
 -12  12   4       15.89       13.62      5.38 o
 -11  12   4        4.48        6.65      4.06 o
 -10  12   4        9.85        6.07      4.23 o
  -9  12   4        9.47        5.49      4.19 o
  -8  12   4       64.09       62.67      8.31 o
  -7  12   4       85.23       88.51     10.43 o
  -6  12   4       43.32       38.49      4.46 o
  -5  12   4        4.19       -1.96      4.02 o
  -4  12   4        1.71        6.06      4.11 o
  -3  12   4       19.42        8.99      4.51 o
  -2  12   4       83.86       85.74      6.63 o
  -1  12   4       13.95       17.00      4.30 o
   0  12   4       27.54       31.27      4.98 o
   1  12   4       75.57       74.99      6.33 o
   2  12   4        6.73        2.38      4.05 o
   3  12   4       32.78       38.55      5.50 o
   4  12   4       16.06       19.79      4.62 o
   5  12   4        0.59       -1.85      4.12 o
   6  12   4       28.41       24.42      5.24 o
   7  12   4       36.25       20.30      5.29 o
   8  12   4        0.44        6.40      5.55 o
   9  12   4        0.89       -0.08      5.73 o
  10  12   4        5.84        3.63      4.87 o
 -11  13   4       21.03       25.70      5.10 o
 -10  13   4       14.83       10.54      7.07 o
  -9  13   4        0.50        1.14      4.13 o
  -8  13   4       17.51       21.17      5.55 o
  -7  13   4        5.61        1.18      7.94 o
  -6  13   4       12.77       11.46      5.14 o
  -5  13   4       12.53       12.17      6.69 o
  -4  13   4       18.83       26.05      5.84 o
  -3  13   4       26.34       29.37      5.02 o
  -2  13   4       20.20       20.87      4.64 o
  -1  13   4       42.83       30.01      6.11 o
   0  13   4       11.49        8.18      3.91 o
   1  13   4        1.70        0.75      3.65 o
   2  13   4       14.59       12.49      4.75 o
   3  13   4        6.18        5.59      4.57 o
   4  13   4       34.72       42.51      5.93 o
   5  13   4        7.04        1.15      5.53 o
   6  13   4        3.68        1.36      4.66 o
   7  13   4        2.50       23.77      8.46 o
   8  13   4       20.59       28.44      7.30 o
  -9  14   4        9.77        6.00      6.17 o
  -8  14   4       11.18       18.21      7.25 o
  -7  14   4       26.82        9.60      6.95 o
  -6  14   4       21.66       29.65      6.74 o
  -5  14   4       66.83       76.27      7.86 o
  -4  14   4      128.52      146.06      8.97 o
  -3  14   4       40.78       54.34      6.14 o
  -2  14   4        2.66       -2.51      6.01 o
  -1  14   4        1.44        4.04      5.43 o
   0  14   4       13.15        9.40      4.22 o
   1  14   4        3.80        4.88      4.11 o
   2  14   4        0.96       -2.54      5.70 o
   3  14   4       14.08       19.58      5.87 o
   4  14   4       11.05       12.83      7.47 o
   5  14   4       75.18       86.00      8.01 o
   6  14   4        0.01        4.81      8.17 o
  -6  15   4       20.57       28.93     12.43 o
  -5  15   4       14.53       15.22      6.72 o
  -4  15   4       13.59       10.13      5.29 o
  -3  15   4       11.57       11.74     10.20 o
  -2  15   4        2.60       -0.42      7.27 o
  -1  15   4      105.82      108.08      8.43 o
   0  15   4        8.91       16.99      6.60 o
   1  15   4        9.73       -0.45      9.11 o
   2  15   4        1.02       -2.56     12.46 o
   3  15   4       34.93       40.93     13.36 o
 -20   1   5        0.43       11.43      4.19 o
 -19   1   5        0.16       -1.21      3.46 o
 -18   1   5       68.26       58.73      5.25 o
 -17   1   5        7.76        4.70      3.43 o
 -16   1   5       95.65       90.77      7.16 o
 -15   1   5        3.01        3.38      3.34 o
 -14   1   5       89.47       83.69      4.69 o
 -13   1   5       23.79       26.00      3.20 o
 -12   1   5        3.76        7.77      2.30 o
 -11   1   5        9.30        9.72      2.37 o
 -10   1   5      252.43      255.32      6.32 o
  -9   1   5       11.60       16.28      2.04 o
  -8   1   5     1009.37      930.79     11.37 o
  -7   1   5     1729.63     1670.13     23.72 o
  -6   1   5      525.01      516.58      7.54 o
  -5   1   5        6.88        4.37      1.58 o
  -4   1   5      716.96      724.14     10.03 o
  -3   1   5       30.96       69.61      3.27 o
  -2   1   5      403.18      363.04      6.21 o
  -1   1   5     2669.82     2837.71     32.22 o
   0   1   5     1843.88     1959.30     28.23 o
   1   1   5     1410.24     1540.93     23.37 o
   2   1   5      516.70      562.02      7.02 o
   3   1   5        4.03        6.02      1.70 o
   4   1   5      619.23      615.49      8.87 o
   5   1   5       74.44       72.29      3.18 o
   6   1   5      476.63      546.09      9.94 o
   7   1   5      346.63      349.89      8.14 o
   8   1   5      150.06      127.53      5.26 o
   9   1   5      126.71      131.38      5.54 o
  10   1   5      168.61      182.83      6.56 o
  11   1   5       92.63      101.00      5.75 o
  12   1   5        1.36       11.80      3.89 o
  13   1   5        0.18        3.85      3.67 o
  14   1   5        0.45       -2.14      3.83 o
  15   1   5        7.58       14.46      5.16 o
  16   1   5       68.34       86.84      7.03 o
 -20   2   5       15.81       27.59      4.62 o
 -19   2   5       60.00       57.40      5.39 o
 -18   2   5       90.72       99.42      6.36 o
 -17   2   5      156.25      153.06      7.37 o
 -16   2   5       41.04       40.42      4.40 o
 -15   2   5        2.78        3.72      2.98 o
 -14   2   5        4.51       -2.46      2.68 o
 -13   2   5      161.44      146.37      5.52 o
 -12   2   5      697.17      641.43     11.27 o
 -11   2   5     2285.32     2115.29     23.68 o
 -10   2   5       94.62      105.81      4.26 o
  -9   2   5       22.13       23.55      2.26 o
  -8   2   5      289.94      246.20      4.94 o
  -7   2   5      394.75      417.40      6.86 o
  -6   2   5     5278.93     5116.62     41.21 o
  -5   2   5      976.70      923.35     10.07 o
  -4   2   5        6.79        1.85      1.41 o
  -3   2   5      408.12      498.87      7.36 o
  -2   2   5        3.35       -1.21      1.40 o
  -1   2   5     2821.22     3194.80     27.21 o
   0   2   5     1001.98     1042.20     11.30 o
   1   2   5     1696.38     1670.80     20.81 o
   2   2   5      308.98      322.08      7.12 o
   3   2   5      229.49      187.28      4.65 o
   4   2   5      319.93      313.57      6.18 o
   5   2   5        0.47        2.52      1.93 o
   6   2   5      711.75      650.37      9.87 o
   7   2   5      101.02       78.80      4.26 o
   8   2   5      244.59      206.41      6.54 o
   9   2   5      133.49      125.59      5.49 o
  10   2   5      357.44      363.42      9.16 o
  11   2   5       67.05       62.55      4.85 o
  12   2   5       31.17       22.38      4.16 o
  13   2   5       51.44       45.38      5.40 o
  14   2   5        0.27        3.36      3.73 o
  15   2   5       16.88       24.51      5.99 o
  16   2   5        1.06        0.54      4.30 o
 -20   3   5       10.03        8.84      4.95 o
 -19   3   5        1.20        4.72      3.62 o
 -18   3   5        1.18        7.89      3.58 o
 -17   3   5       36.58       31.18      5.33 o
 -16   3   5       40.82       51.91      4.80 o
 -15   3   5      130.27      119.13      6.11 o
 -14   3   5       52.76       57.97      4.56 o
 -13   3   5      138.15      119.67      5.80 o
 -12   3   5      164.94      143.35      6.11 o
 -11   3   5       97.54       86.35      5.09 o
 -10   3   5      231.77      243.57      5.70 o
  -9   3   5       74.26       73.22      3.18 o
  -8   3   5        0.23        1.74      1.50 o
  -7   3   5      755.52      671.93      8.51 o
  -6   3   5      132.95      138.28      3.57 o
  -5   3   5      168.78      163.60      3.76 o
  -4   3   5      165.76      112.36      3.05 o
  -3   3   5      507.42      507.56      8.06 o
  -2   3   5      627.96      580.02      9.79 o
  -1   3   5      359.73      281.95      4.70 o
   0   3   5      259.00      245.51      4.37 o
   1   3   5      526.48      507.67      8.14 o
   2   3   5        7.29        9.18      1.95 o
   3   3   5       46.81       73.56      3.25 o
   4   3   5     1141.05     1195.26     14.43 o
   5   3   5      923.20      913.20     12.08 o
   6   3   5       34.41       24.59      2.65 o
   7   3   5       79.46       72.21      3.73 o
   8   3   5       20.71       17.33      3.16 o
   9   3   5       83.62      118.53      5.35 o
  10   3   5      705.25      657.43     13.75 o
  11   3   5       55.11       71.37      5.13 o
  12   3   5       41.12       43.06      4.91 o
  13   3   5        2.66        8.26      3.72 o
  14   3   5       10.39        0.75      3.54 o
  15   3   5       30.41       41.52      7.35 o
  16   3   5        0.95        1.24      7.15 o
 -20   4   5        3.73        6.97      6.27 o
 -19   4   5        0.94        4.72      3.61 o
 -18   4   5       22.86       20.86      4.19 o
 -17   4   5        3.82        7.39      3.39 o
 -16   4   5       55.41       45.88      4.57 o
 -15   4   5        3.49       10.63      4.46 o
 -14   4   5        2.90        3.42      3.08 o
 -13   4   5      246.18      247.49      8.35 o
 -12   4   5       57.01       62.99      4.49 o
 -11   4   5      640.94      625.40     12.35 o
 -10   4   5      113.43      118.54      4.75 o
  -9   4   5       43.24       53.42      3.31 o
  -8   4   5       20.49       16.00      2.04 o
  -7   4   5       33.46       45.84      2.34 o
  -6   4   5      197.89      191.22      4.71 o
  -5   4   5       23.33       20.99      1.89 o
  -4   4   5        0.04        2.75      1.84 o
  -3   4   5        1.37        1.85      1.81 o
  -2   4   5       18.93       33.96      2.60 o
  -1   4   5       67.70       99.46      3.66 o
   0   4   5     1704.93     1892.27     21.92 o
   1   4   5      170.06      145.60      5.38 o
   2   4   5        0.09        0.22      2.73 o
   3   4   5      108.68       89.65      4.14 o
   4   4   5       42.62       39.65      3.26 o
   5   4   5       96.85      116.34      4.83 o
   6   4   5       71.16       74.86      4.25 o
   7   4   5       27.17       26.18      3.20 o
   8   4   5      336.31      303.30      7.97 o
   9   4   5       12.28       13.90      3.54 o
  10   4   5        1.16       -3.45      3.45 o
  11   4   5      392.40      356.28     11.90 o
  12   4   5        1.45        1.83      4.37 o
  13   4   5        7.90        5.02      4.60 o
  14   4   5       23.83       31.20     12.30 o
  15   4   5       22.73       30.18     12.21 o
 -19   5   5        2.40        8.63      4.84 o
 -18   5   5       24.55       21.20      7.47 o
 -17   5   5        8.06       14.94      4.35 o
 -16   5   5        8.12        7.15      3.74 o
 -15   5   5       78.35       69.69      6.93 o
 -14   5   5       21.56       19.43      4.12 o
 -13   5   5       30.73       29.52      4.57 o
 -12   5   5       39.81       38.31      4.63 o
 -11   5   5        0.99        1.81      3.42 o
 -10   5   5        5.40        8.92      2.88 o
  -9   5   5      163.69      173.28      7.14 o
  -8   5   5        7.41       10.93      2.32 o
  -7   5   5      379.19      303.70      8.48 o
  -6   5   5      263.57      267.03      7.19 o
  -5   5   5       86.33       94.58      3.76 o
  -4   5   5       19.00       19.55      2.33 o
  -3   5   5      458.11      483.74     13.58 o
  -2   5   5       64.96       67.31      3.32 o
  -1   5   5        1.19        6.62      2.14 o
   0   5   5      436.56      440.96      9.30 o
   1   5   5      411.68      366.01      8.60 o
   2   5   5      281.54      287.96      7.05 o
   3   5   5        8.90        4.76      2.37 o
   4   5   5      129.17      122.38      4.94 o
   5   5   5       10.06       10.02      2.80 o
   6   5   5       18.66       21.50      3.07 o
   7   5   5      182.94      173.93      6.19 o
   8   5   5       53.40       65.46      4.49 o
   9   5   5        4.32        2.85      3.29 o
  10   5   5        8.61       14.06      4.02 o
  11   5   5        6.98        1.48      3.60 o
  12   5   5       24.55       26.68      7.79 o
  13   5   5        3.10        2.44      9.79 o
  14   5   5        0.82        5.21      7.93 o
  15   5   5        4.88        7.96      8.61 o
 -19   6   5        0.20       -1.71     10.57 o
 -18   6   5      113.48      117.05      7.92 o
 -17   6   5       14.89       25.16      4.46 o
 -16   6   5       39.32       43.03      5.34 o
 -15   6   5        0.09       -3.54      3.54 o
 -14   6   5       12.87        9.33      3.84 o
 -13   6   5      117.46      151.50      7.79 o
 -12   6   5      365.18      349.56     11.28 o
 -11   6   5      337.41      279.95      8.60 o
 -10   6   5      182.30      188.11      6.92 o
  -9   6   5        0.27        8.26      5.63 o
  -8   6   5       35.23       42.12      4.13 o
  -7   6   5      375.83      372.20      8.98 o
  -6   6   5      192.50      159.29      6.60 o
  -5   6   5      330.72      260.05      7.35 o
  -4   6   5      184.93      184.73      6.18 o
  -3   6   5      194.50      190.96      6.20 o
  -2   6   5        1.05        1.01      2.04 o
  -1   6   5      270.55      252.00      6.13 o
   0   6   5        0.89        4.70      2.50 o
   1   6   5     1021.44      974.29     14.18 o
   2   6   5      542.81      529.72     10.02 o
   3   6   5        1.80        3.51      2.64 o
   4   6   5       29.46       25.70      3.11 o
   5   6   5       68.90       56.00      3.97 o
   6   6   5       82.96       79.78      5.87 o
   7   6   5       72.79       59.25      4.34 o
   8   6   5       35.00       30.72      3.67 o
   9   6   5       14.98       24.08      3.74 o
  10   6   5       14.30       16.40      3.75 o
  11   6   5       56.78       44.99      6.58 o
  12   6   5       14.16       10.09      5.18 o
  13   6   5       19.06       10.00      7.09 o
  14   6   5        0.26        0.28      6.75 o
 -18   7   5       43.29       45.57     13.86 o
 -17   7   5        7.28        7.42      4.70 o
 -16   7   5       35.85       31.32      5.43 o
 -15   7   5        3.70        3.94      4.19 o
 -14   7   5       65.90       57.96      6.56 o
 -13   7   5       10.22        8.39      3.91 o
 -12   7   5       54.14       48.75      6.73 o
 -11   7   5       26.75       27.93      4.43 o
 -10   7   5        6.27       10.02      3.43 o
  -9   7   5       79.56       82.37      6.10 o
  -8   7   5        4.48        4.71      3.25 o
  -7   7   5      416.00      422.46     10.07 o
  -6   7   5        9.18        4.46      2.53 o
  -5   7   5        9.93       10.54      2.73 o
  -4   7   5       34.21       30.81      3.46 o
  -3   7   5       30.06       33.94      3.42 o
  -2   7   5      401.44      435.08     10.38 o
  -1   7   5      243.57      249.34      8.61 o
   0   7   5       45.62       50.82      3.83 o
   1   7   5      521.59      488.04      9.76 o
   2   7   5      361.40      338.87      8.21 o
   3   7   5      418.83      454.75      9.72 o
   4   7   5      110.05      113.17      5.18 o
   5   7   5      321.78      339.89      8.63 o
   6   7   5      226.39      240.30      7.42 o
   7   7   5        7.93        4.39      3.17 o
   8   7   5      117.70      100.52      5.50 o
   9   7   5       94.42       88.28      6.78 o
  10   7   5      174.01      174.76     10.52 o
  11   7   5        4.82       -4.57      4.57 o
  12   7   5       16.90       22.45      6.42 o
  13   7   5       26.73       13.66      7.23 o
  14   7   5        0.67        9.59      7.68 o
 -17   8   5        5.54       11.06      5.82 o
 -16   8   5        0.38        5.24      4.35 o
 -15   8   5       40.49       41.74      6.27 o
 -14   8   5       83.66       85.57      7.61 o
 -13   8   5       34.31       36.14      7.76 o
 -12   8   5      169.48      149.70      9.72 o
 -11   8   5       18.42       19.78      4.35 o
 -10   8   5       18.15       17.12      4.17 o
  -9   8   5        4.76        1.89      3.32 o
  -8   8   5        1.26        6.90      3.35 o
  -7   8   5       18.68       15.99      3.23 o
  -6   8   5      552.23      529.22     11.64 o
  -5   8   5        3.72        7.33      2.87 o
  -4   8   5       25.11       29.50      3.46 o
  -3   8   5       98.20       99.29      6.28 o
  -2   8   5      170.23      160.79      7.53 o
  -1   8   5     1752.06     1765.98     27.79 o
   0   8   5       62.05       64.72      4.83 o
   1   8   5      829.06      829.83     15.59 o
   2   8   5       10.00       12.97      3.05 o
   3   8   5     1114.29     1023.24     15.94 o
   4   8   5       86.09       90.45      5.00 o
   5   8   5        2.13        4.07      2.89 o
   6   8   5      216.89      235.49      8.77 o
   7   8   5       33.51       29.97      4.65 o
   8   8   5        4.05        7.08      4.15 o
   9   8   5        1.01        4.78      3.70 o
  10   8   5        2.73        9.38      4.40 o
  11   8   5       66.99       76.42      7.13 o
  12   8   5       27.65       25.58      5.80 o
  13   8   5        0.58        7.09     12.89 o
 -16   9   5        1.30        3.99      4.41 o
 -15   9   5        3.42        6.27      4.78 o
 -14   9   5        7.02        7.58      4.66 o
 -13   9   5        0.26       -4.39      4.86 o
 -12   9   5      105.26      113.81      8.66 o
 -11   9   5       24.42       27.47      4.55 o
 -10   9   5       12.47       16.13      4.40 o
  -9   9   5        0.31        3.02      3.45 o
  -8   9   5      108.23      106.41      6.62 o
  -7   9   5      129.87      122.04      6.08 o
  -6   9   5        0.03        7.17      2.89 o
  -5   9   5       13.37       20.13      3.57 o
  -4   9   5       64.29       63.03      4.79 o
  -3   9   5      204.15      204.05      8.52 o
  -2   9   5     1306.02     1265.83     22.94 o
  -1   9   5       19.08       20.53      4.25 o
   0   9   5      394.87      394.42     10.71 o
   1   9   5        5.02        5.22      3.36 o
   2   9   5       65.35       70.17      5.12 o
   3   9   5      145.01      151.07      6.85 o
   4   9   5       18.33       18.58      4.57 o
   5   9   5        8.50        2.73      3.46 o
   6   9   5       17.54        8.69      4.00 o
   7   9   5        9.17        6.68      3.99 o
   8   9   5        6.45       11.87      4.52 o
   9   9   5        7.38       14.97      4.99 o
  10   9   5       18.22       31.73      5.36 o
  11   9   5       77.33      102.51      8.00 o
  12   9   5       11.69       16.20      5.25 o
 -15  10   5       19.09       31.83     10.14 o
 -14  10   5       81.87       77.42      8.08 o
 -13  10   5        1.42       -3.37      6.90 o
 -12  10   5        0.16        1.12      4.04 o
 -11  10   5       10.13       16.35      4.66 o
 -10  10   5       35.47       37.79      5.31 o
  -9  10   5       23.62       24.87      4.56 o
  -8  10   5       42.14       45.45      5.11 o
  -7  10   5       23.09       24.54      4.56 o
  -6  10   5       44.30       47.71      4.55 o
  -5  10   5      126.39      111.03      6.45 o
  -4  10   5        0.26        1.20      3.28 o
  -3  10   5       18.74       21.53      4.19 o
  -2  10   5      103.22       97.31      6.44 o
  -1  10   5      357.89      348.19     10.68 o
   0  10   5        2.52        4.83      3.34 o
   1  10   5        0.14        0.36      3.84 o
   2  10   5       54.28       57.36      5.92 o
   3  10   5      129.20      119.44      7.63 o
   4  10   5       24.93       13.16      4.71 o
   5  10   5      136.47      132.22      8.28 o
   6  10   5        6.91       13.03      4.71 o
   7  10   5        6.87        4.83      4.24 o
   8  10   5      297.16      261.78     11.35 o
   9  10   5       38.23       31.49      5.99 o
  10  10   5       68.90       85.07      7.42 o
  11  10   5        2.42        0.95      4.88 o
  12  10   5       40.80       47.91     10.82 o
 -14  11   5        1.94        6.83      4.77 o
 -13  11   5       16.04       23.31      5.59 o
 -12  11   5       20.21        9.18      5.29 o
 -11  11   5       61.78       65.29      6.38 o
 -10  11   5        1.62        0.77      4.84 o
  -9  11   5        4.79        8.72      4.07 o
  -8  11   5       13.04       11.72      4.10 o
  -7  11   5       18.03       27.64      4.62 o
  -6  11   5        0.60        2.90      3.39 o
  -5  11   5        1.51        2.94      3.29 o
  -4  11   5       15.60       21.11      4.43 o
  -3  11   5       28.47       36.74      6.17 o
  -2  11   5       25.97       33.04      4.28 o
  -1  11   5        1.42       -3.02      3.93 o
   0  11   5       44.59       54.96      5.80 o
   1  11   5       50.58       52.83      5.90 o
   2  11   5       55.88       38.37      5.66 o
   3  11   5        0.05       -2.53      4.11 o
   4  11   5       23.14       33.33      6.02 o
   5  11   5        2.03        9.22      5.42 o
   6  11   5        9.22       21.34      5.13 o
   7  11   5       75.73       71.91      7.02 o
   8  11   5        2.15       -2.44      5.39 o
   9  11   5        9.03       26.50      7.22 o
  10  11   5       14.32       11.39      7.62 o
 -13  12   5       68.97       92.82     15.86 o
 -12  12   5       19.59       24.16      6.30 o
 -11  12   5       14.86       15.13      4.77 o
 -10  12   5       12.25       21.94      4.70 o
  -9  12   5        1.47       -3.71      3.71 o
  -8  12   5        3.71        8.02      4.10 o
  -7  12   5        0.64       -0.80      8.60 o
  -6  12   5       13.26       13.37      6.59 o
  -5  12   5        9.92       17.04      4.60 o
  -4  12   5        2.12        1.10      5.32 o
  -3  12   5       33.48       34.87      5.30 o
  -2  12   5        0.05        6.80      5.60 o
  -1  12   5       96.03       89.97      7.23 o
   0  12   5       13.01       11.35      5.78 o
   1  12   5       94.91       94.13      7.47 o
   2  12   5        0.33        3.61      6.71 o
   3  12   5        3.69        0.43      4.33 o
   4  12   5       10.04        9.62      4.75 o
   5  12   5        0.14        1.49      4.33 o
   6  12   5       31.65       31.43      6.55 o
   7  12   5        1.55        9.13      7.90 o
   8  12   5       14.57       17.67      6.60 o
   9  12   5       11.54       -4.21     11.14 o
 -11  13   5        0.08       -3.98      7.64 o
 -10  13   5        8.88       17.87      4.52 o
  -9  13   5        3.66        6.85      8.89 o
  -8  13   5       50.48       57.90      6.09 o
  -7  13   5        0.20        1.56     10.79 o
  -6  13   5        3.58       14.37      7.40 o
  -5  13   5        0.28       16.75      6.20 o
  -4  13   5       37.47       41.84      8.02 o
  -3  13   5        1.95        6.56      4.23 o
  -2  13   5        5.71       11.32      4.48 o
  -1  13   5       34.10       47.70      5.85 o
   0  13   5       37.50       37.43      5.81 o
   1  13   5        8.00        6.78      4.79 o
   2  13   5       34.18       32.91      5.90 o
   3  13   5       13.84       18.17      6.06 o
   4  13   5        7.63       -0.21      4.66 o
   5  13   5      104.15      123.48      8.82 o
   6  13   5        9.49       12.00      7.19 o
  -8  14   5       20.53       32.46      9.03 o
  -7  14   5        5.97       10.53      8.41 o
  -6  14   5       49.93       63.78      7.79 o
  -5  14   5        0.00       -4.16      4.95 o
  -4  14   5        7.12       19.35      5.32 o
  -3  14   5      100.19       96.54     10.33 o
  -2  14   5       43.07       45.37      6.11 o
  -1  14   5       53.27       55.16      6.26 o
   0  14   5        0.24        0.02      5.39 o
   1  14   5        0.00        0.02      4.79 o
   2  14   5       15.41       12.74      5.27 o
   3  14   5       28.58       47.42      7.78 o
   4  14   5       14.54       14.63      8.41 o
 -20   0   6       46.60       63.29     11.07 o
 -19   0   6       27.53       20.90      6.95 o
 -18   0   6      116.53      133.01     11.40 o
 -17   0   6        5.99        6.75      4.42 o
 -16   0   6      254.62      239.49     11.31 o
 -15   0   6      195.93      204.78     13.01 o
 -14   0   6       44.20       54.00      5.62 o
 -13   0   6      238.65      230.41      9.78 o
 -12   0   6       43.23       42.35      4.84 o
 -11   0   6      152.11      113.49      6.83 o
 -10   0   6      190.00      203.30      8.36 o
  -9   0   6     1398.87     1469.04     21.66 o
  -8   0   6     2721.71     2619.23     37.37 o
  -7   0   6       32.82       23.05      4.69 o
  -6   0   6        5.80       11.10      2.52 o
  -5   0   6      246.32      247.08      7.72 o
  -4   0   6     1587.17     1667.18     24.90 o
  -3   0   6     1114.44     1036.90     17.61 o
  -2   0   6      549.00      486.43      9.72 o
  -1   0   6     1404.41     1478.98     55.84 o
   0   0   6     1100.46     1115.90     20.21 o
   1   0   6      529.80      508.31     12.60 o
   2   0   6      273.25      245.21      8.71 o
   3   0   6      501.57      516.39     13.36 o
   4   0   6      106.46       82.39      7.00 o
   5   0   6      129.99      107.79      6.89 o
   6   0   6     2474.36     2369.75     37.81 o
   7   0   6       10.58        3.13      4.49 o
   8   0   6      111.05      108.32      7.46 o
   9   0   6      613.46      584.03     19.44 o
  10   0   6       28.84       18.45      5.00 o
  11   0   6      115.96      151.89     11.24 o
  12   0   6      125.66      121.79     23.54 o
  13   0   6       52.88       78.14      9.07 o
  14   0   6       53.05       58.20      8.44 o
  15   0   6       23.54        9.10      6.14 o
 -20   1   6        0.06        5.98      5.26 o
 -19   1   6        0.99        8.32      4.19 o
 -18   1   6        0.32        6.98      3.94 o
 -17   1   6        3.34        5.87      3.44 o
 -16   1   6      109.15      117.59      6.45 o
 -15   1   6        1.02        0.77      3.12 o
 -14   1   6        2.64        2.11      2.52 o
 -13   1   6        8.24        6.74      2.45 o
 -12   1   6      189.21      189.52      6.08 o
 -11   1   6     1745.69     1653.48     20.18 o
 -10   1   6      713.32      597.53     10.40 o
  -9   1   6       17.85       11.19      2.24 o
  -8   1   6       93.25      104.04      3.58 o
  -7   1   6       87.02       82.12      3.75 o
  -6   1   6        0.26       -0.49      1.52 o
  -5   1   6     1171.08     1110.81     12.58 o
  -4   1   6      305.61      289.63      6.78 o
  -3   1   6       38.57       36.26      2.93 o
  -2   1   6       56.50       51.59      3.42 o
  -1   1   6      379.06      388.58      6.55 o
   0   1   6      254.76      238.46      6.03 o
   1   1   6     1459.58     1509.76     17.86 o
   2   1   6      567.21      509.45      8.14 o
   3   1   6      453.82      444.53      8.74 o
   4   1   6      100.81       91.15      4.30 o
   5   1   6      320.91      282.37      7.27 o
   6   1   6     1573.68     1607.29     20.44 o
   7   1   6       54.71       55.60      4.16 o
   8   1   6       38.15       45.80      4.00 o
   9   1   6      164.08      152.25      6.20 o
  10   1   6      169.52      156.45      7.03 o
  11   1   6       50.55       56.53      4.87 o
  12   1   6       10.50       15.05      4.41 o
  13   1   6       76.05       80.90      6.48 o
  14   1   6       36.06       36.30      7.59 o
  15   1   6        0.33        7.73      4.34 o
 -20   2   6       17.26       18.22      5.37 o
 -19   2   6        4.44       10.50      5.09 o
 -18   2   6        8.61       11.26      3.79 o
 -17   2   6        2.11        1.11      3.26 o
 -16   2   6        0.00        5.17      3.13 o
 -15   2   6       49.80       54.50      4.60 o
 -14   2   6        0.09        4.13      3.42 o
 -13   2   6       11.52        2.58      2.51 o
 -12   2   6       20.10       13.93      2.56 o
 -11   2   6       13.74        8.02      2.54 o
 -10   2   6      442.86      434.16      9.03 o
  -9   2   6       19.50       13.14      2.48 o
  -8   2   6        2.04        4.52      2.27 o
  -7   2   6        0.01       -0.76      1.58 o
  -6   2   6      185.67      147.90      3.89 o
  -5   2   6       39.35       27.54      2.06 o
  -4   2   6      436.81      441.21      6.58 o
  -3   2   6        3.27        0.80      1.66 o
  -2   2   6       86.89       80.04      2.97 o
  -1   2   6      450.73      446.60      6.95 o
   0   2   6        1.10       -0.42      2.01 o
   1   2   6       72.99       77.36      3.71 o
   2   2   6       34.72       33.48      2.60 o
   3   2   6       67.00       89.15      3.68 o
   4   2   6      118.34      108.60      4.11 o
   5   2   6       91.10       85.76      4.46 o
   6   2   6        9.18        8.10      3.16 o
   7   2   6      183.73      188.12      6.48 o
   8   2   6        5.08        7.29      3.11 o
   9   2   6       23.36       23.58      4.08 o
  10   2   6        9.75        7.04      5.37 o
  11   2   6        5.02       11.19      3.42 o
  12   2   6        2.95       10.89      3.92 o
  13   2   6       26.24       29.91      5.43 o
  14   2   6        0.01       -0.18      4.16 o
  15   2   6        4.86        3.81      5.45 o
 -20   3   6        0.80       14.86      7.64 o
 -19   3   6        3.51       11.74      5.78 o
 -18   3   6        0.24        1.70      3.55 o
 -17   3   6       14.41       12.60      4.40 o
 -16   3   6       21.76       26.55      3.82 o
 -15   3   6        5.72       11.86      3.52 o
 -14   3   6        0.59        2.60      2.89 o
 -13   3   6      100.34      116.18      5.75 o
 -12   3   6        0.01       -2.43      2.84 o
 -11   3   6       61.00       68.64      4.48 o
 -10   3   6      410.08      371.11      8.18 o
  -9   3   6      193.53      170.02      4.87 o
  -8   3   6        0.37        2.02      1.73 o
  -7   3   6      104.00       94.32      3.31 o
  -6   3   6      120.25      132.43      4.15 o
  -5   3   6        9.86        8.71      1.94 o
  -4   3   6     1030.74      993.22     13.21 o
  -3   3   6      390.26      439.20      7.97 o
  -2   3   6      985.23      999.54     13.05 o
  -1   3   6     1503.17     1496.05     17.33 o
   0   3   6        1.53        6.18      2.76 o
   1   3   6      382.43      404.66      9.36 o
   2   3   6       36.75       29.96      3.15 o
   3   3   6       91.54       66.00      4.67 o
   4   3   6      143.47      136.77      5.33 o
   5   3   6       15.70        4.27      2.78 o
   6   3   6       61.67       56.60      4.55 o
   7   3   6       35.73       42.28      4.26 o
   8   3   6       90.50       86.40      5.57 o
   9   3   6       37.89       38.81      4.38 o
  10   3   6        2.94        5.65      3.72 o
  11   3   6       67.91       72.10      8.05 o
  12   3   6        6.58       15.77      5.42 o
  13   3   6       63.25       58.80      8.14 o
  14   3   6       16.63       17.79      4.74 o
  15   3   6       11.26       30.29      6.91 o
 -19   4   6       30.32       29.82      6.94 o
 -18   4   6       29.75       46.29      5.84 o
 -17   4   6       29.33       35.46      4.93 o
 -16   4   6      124.12      129.60      7.66 o
 -15   4   6      223.88      206.88     10.85 o
 -14   4   6       72.87       69.61      5.84 o
 -13   4   6       17.72       11.66      3.77 o
 -12   4   6       15.69        6.01      3.40 o
 -11   4   6      108.28      106.66      6.23 o
 -10   4   6      615.68      532.04     12.50 o
  -9   4   6      226.94      178.84      9.34 o
  -8   4   6      194.12      197.76      5.89 o
  -7   4   6      134.49      168.14      6.12 o
  -6   4   6       61.73       76.48      3.72 o
  -5   4   6       16.19       13.36      2.32 o
  -4   4   6       99.23      102.75      4.11 o
  -3   4   6      320.19      270.80      7.33 o
  -2   4   6      769.68      677.77     10.41 o
  -1   4   6       42.03       39.57      3.52 o
   0   4   6      501.28      543.31     10.96 o
   1   4   6      995.54     1007.44     16.09 o
   2   4   6      147.04      136.54      5.21 o
   3   4   6     1592.84     1542.26     19.61 o
   4   4   6     1081.80     1029.81     15.31 o
   5   4   6      211.97      221.18      6.89 o
   6   4   6      194.63      199.75      6.64 o
   7   4   6      300.49      274.63      8.95 o
   8   4   6      254.40      191.10      7.81 o
   9   4   6       88.26       71.19      5.34 o
  10   4   6       14.01       19.34      4.16 o
  11   4   6       31.60       44.52      5.47 o
  12   4   6       22.35       38.82      5.93 o
  13   4   6        0.17       -0.34      8.62 o
  14   4   6        1.23       11.73      5.04 o
 -19   5   6        0.36        4.22      7.14 o
 -18   5   6        9.99        6.01      4.15 o
 -17   5   6        0.43        4.96      3.78 o
 -16   5   6      110.27      120.32      8.02 o
 -15   5   6        0.20        4.81      4.10 o
 -14   5   6        0.09       -1.84      3.30 o
 -13   5   6        3.79       -0.23      3.48 o
 -12   5   6        1.09        6.71      3.39 o
 -11   5   6      844.29      821.41     17.33 o
 -10   5   6      325.87      313.64      8.93 o
  -9   5   6       27.71       25.43      3.41 o
  -8   5   6        3.02       -1.05      2.41 o
  -7   5   6       27.90       39.67      3.50 o
  -6   5   6        0.05        0.28      2.32 o
  -5   5   6      688.96      627.40     11.78 o
  -4   5   6     1056.79     1055.35     14.51 o
  -3   5   6      298.64      321.12      7.06 o
  -2   5   6       28.01       26.96      3.17 o
  -1   5   6       36.42       32.30      3.33 o
   0   5   6      168.10      161.33      5.99 o
   1   5   6      676.12      732.30     13.51 o
   2   5   6      525.95      523.77     10.21 o
   3   5   6       54.24       58.48      4.58 o
   4   5   6       73.22       63.21      4.45 o
   5   5   6       17.76        7.82      2.90 o
   6   5   6      460.20      471.33     10.40 o
   7   5   6       10.55       26.35      3.60 o
   8   5   6       86.00      102.28      6.53 o
   9   5   6       55.19       42.54      4.75 o
  10   5   6        5.93        5.60      4.00 o
  11   5   6       26.75       23.38      8.24 o
  12   5   6        0.15       -2.76      4.83 o
  13   5   6       58.66       72.48     11.11 o
  14   5   6        8.79        9.25      7.69 o
 -18   6   6        8.70       18.97      4.85 o
 -17   6   6        8.92       16.56      4.38 o
 -16   6   6        5.75       -0.99      3.39 o
 -15   6   6       11.58        6.40      5.42 o
 -14   6   6       11.52        7.69      3.81 o
 -13   6   6       76.29       67.64      5.75 o
 -12   6   6        1.37        2.63      3.39 o
 -11   6   6        5.47       11.06      3.83 o
 -10   6   6       60.02       64.76      5.23 o
  -9   6   6      197.80      166.60      7.48 o
  -8   6   6      243.27      226.03      8.39 o
  -7   6   6       71.24       59.19      4.24 o
  -6   6   6      119.12       97.78      6.03 o
  -5   6   6       53.86       58.57      4.14 o
  -4   6   6      100.33      110.83      5.19 o
  -3   6   6      215.32      231.88      8.27 o
  -2   6   6        4.23        2.67      2.43 o
  -1   6   6      407.68      390.71      9.36 o
   0   6   6      269.60      232.69      7.33 o
   1   6   6      245.05      262.48      7.26 o
   2   6   6      190.88      171.23      6.03 o
   3   6   6       59.93       71.20      4.38 o
   4   6   6        8.42       13.10      3.06 o
   5   6   6       21.86       28.95      3.55 o
   6   6   6      412.30      369.95      9.44 o
   7   6   6        0.78       -2.97      2.97 o
   8   6   6        6.15        8.13      3.50 o
   9   6   6        2.65        4.72      3.80 o
  10   6   6       28.43       39.54      5.04 o
  11   6   6        2.73       14.20      5.70 o
  12   6   6       13.29       23.59      6.20 o
  13   6   6        0.56       -3.61      9.00 o
 -17   7   6        1.96        2.60      3.94 o
 -16   7   6       24.70       35.10      6.01 o
 -15   7   6       19.77       22.37      4.36 o
 -14   7   6       23.32       17.69      4.24 o
 -13   7   6        2.47       -3.30      4.19 o
 -12   7   6       37.78       40.30      5.36 o
 -11   7   6       30.64       33.20      4.33 o
 -10   7   6        2.92        9.32      3.46 o
  -9   7   6        5.76        5.21      4.15 o
  -8   7   6       27.99       33.85      4.08 o
  -7   7   6       40.99       39.36      3.86 o
  -6   7   6        7.63       15.65      3.09 o
  -5   7   6       41.95       31.11      3.47 o
  -4   7   6       27.79       30.00      3.41 o
  -3   7   6        2.23       11.30      3.07 o
  -2   7   6      205.84      229.69      8.68 o
  -1   7   6       21.54       21.14      3.74 o
   0   7   6        0.06        2.93      2.67 o
   1   7   6      167.19      188.19      6.41 o
   2   7   6      198.01      158.40      5.99 o
   3   7   6       10.59        4.62      2.75 o
   4   7   6        6.66        4.44      2.94 o
   5   7   6      121.37      102.11      6.21 o
   6   7   6      298.04      293.85      8.65 o
   7   7   6        5.66       -3.44      3.44 o
   8   7   6        2.93        9.47      4.83 o
   9   7   6        0.26        5.12      4.84 o
  10   7   6      142.66      108.01      8.98 o
  11   7   6       14.65       16.56      5.99 o
  12   7   6       44.32       60.01      7.84 o
  13   7   6        3.43       28.36     14.07 o
 -16   8   6       15.23       17.18      7.65 o
 -15   8   6       26.13       30.87      7.50 o
 -14   8   6       15.96       19.54      7.59 o
 -13   8   6        4.60        1.63      4.05 o
 -12   8   6       71.46       53.72      6.35 o
 -11   8   6        6.64        8.97      4.68 o
 -10   8   6        0.02        1.04      3.23 o
  -9   8   6      119.44      103.84      6.48 o
  -8   8   6       97.59       92.20      6.07 o
  -7   8   6       58.41       63.19      4.88 o
  -6   8   6       73.39       85.91      5.13 o
  -5   8   6       83.03       82.05      5.08 o
  -4   8   6       96.27      105.95      6.23 o
  -3   8   6      114.27      106.07      6.35 o
  -2   8   6      179.56      164.77      8.44 o
  -1   8   6      110.83      118.07      6.75 o
   0   8   6      193.62      237.06      8.40 o
   1   8   6       40.06       30.59      3.89 o
   2   8   6       19.33       16.60      3.42 o
   3   8   6       69.77       61.08      4.54 o
   4   8   6       67.55       61.22      4.51 o
   5   8   6       32.39       29.54      3.87 o
   6   8   6        4.67        2.23      3.12 o
   7   8   6        0.00       -2.33      4.92 o
   8   8   6        1.84       -2.20      3.86 o
   9   8   6       26.43       21.48      5.42 o
  10   8   6        3.87        5.90      6.19 o
  11   8   6       41.01       39.76      6.94 o
  12   8   6        0.12       -1.32      5.62 o
 -16   9   6        9.14       -7.57      7.57 o
 -15   9   6       33.63       47.72      6.50 o
 -14   9   6       36.58       39.67      6.01 o
 -13   9   6       22.43       31.73      5.80 o
 -12   9   6       18.55       18.95      5.58 o
 -11   9   6       11.30        2.90      4.12 o
 -10   9   6       50.47       43.60      5.13 o
  -9   9   6      123.55      137.98      9.87 o
  -8   9   6        0.49        4.04      3.66 o
  -7   9   6       20.62       22.11      4.18 o
  -6   9   6       99.61       88.55      5.56 o
  -5   9   6       98.75       83.30      6.25 o
  -4   9   6      829.49      837.01     18.54 o
  -3   9   6        5.74       10.68      3.80 o
  -2   9   6       30.98       41.78      5.12 o
  -1   9   6     1598.92     1621.59     27.96 o
   0   9   6      152.45      136.43      6.93 o
   1   9   6       44.69       52.91      4.76 o
   2   9   6       56.58       60.96      5.13 o
   3   9   6       16.10       18.00      3.81 o
   4   9   6       10.27       16.30      4.73 o
   5   9   6       10.05       13.71      3.99 o
   6   9   6        5.72        1.38      5.04 o
   7   9   6       47.43       57.68      5.90 o
   8   9   6      195.65      200.42      9.06 o
   9   9   6       10.45       13.89      4.63 o
  10   9   6        3.99       17.09      5.43 o
  11   9   6       14.05       27.76     11.52 o
 -15  10   6        0.09       12.57      8.93 o
 -14  10   6       30.26       47.21      8.90 o
 -13  10   6       17.82       17.34      5.46 o
 -12  10   6       23.69       26.41      5.71 o
 -11  10   6       23.63       28.59      5.86 o
 -10  10   6       19.82       27.76      4.64 o
  -9  10   6       55.14       60.28      5.87 o
  -8  10   6       14.25        4.66      7.61 o
  -7  10   6       12.01       23.49      4.43 o
  -6  10   6        0.90        0.82      3.62 o
  -5  10   6       37.21       23.80      4.45 o
  -4  10   6       33.91       29.90      5.14 o
  -3  10   6       27.08       30.14      5.07 o
  -2  10   6       23.53       21.84      4.51 o
  -1  10   6        0.49       -1.74      3.19 o
   0  10   6        5.26        2.34      3.50 o
   1  10   6        3.57        2.06      3.32 o
   2  10   6       64.71       71.51      6.71 o
   3  10   6       59.14       59.08      6.24 o
   4  10   6        1.24        6.78      4.77 o
   5  10   6       30.69       41.76      5.99 o
   6  10   6       15.61        9.25      6.68 o
   7  10   6       57.93       55.06      6.89 o
   8  10   6        1.97       -0.63      9.16 o
   9  10   6        0.08        4.87      4.79 o
  10  10   6       37.06       29.09      7.13 o
 -14  11   6        2.37        3.57      7.86 o
 -13  11   6        6.67       18.21      5.33 o
 -12  11   6       28.83       26.81      5.55 o
 -11  11   6        8.84        6.64      4.38 o
 -10  11   6        2.66        6.40      4.30 o
  -9  11   6       27.67       34.98      5.16 o
  -8  11   6        6.71        2.91      4.28 o
  -7  11   6        7.75       20.60      5.04 o
  -6  11   6       30.22       37.36      5.09 o
  -5  11   6        1.76        0.18      3.87 o
  -4  11   6       98.00      118.75      7.51 o
  -3  11   6       74.29       70.68      7.09 o
  -2  11   6       37.07       38.24      6.24 o
  -1  11   6        1.98       -3.98      3.98 o
   0  11   6       15.41        8.47      5.69 o
   1  11   6      161.27      181.92      9.78 o
   2  11   6      106.43      119.30      8.27 o
   3  11   6        5.91        2.31      4.56 o
   4  11   6       26.30       20.35      5.35 o
   5  11   6       13.62       17.25      5.63 o
   6  11   6        0.02       -0.48      4.73 o
   7  11   6       56.84       67.87      7.80 o
   8  11   6        0.87       -0.94      5.96 o
   9  11   6       53.39       46.64      9.39 o
 -12  12   6        0.15        3.60      5.18 o
 -11  12   6       36.25       43.06      8.28 o
 -10  12   6        0.08        2.48      4.81 o
  -9  12   6        1.34       -3.18      4.46 o
  -8  12   6        2.63        3.01      5.44 o
  -7  12   6        5.10       13.14      9.06 o
  -6  12   6       60.13       51.81      6.57 o
  -5  12   6        0.75        0.53      3.94 o
  -4  12   6       13.25       15.88      5.78 o
  -3  12   6       70.97       64.57      6.91 o
  -2  12   6        6.65        0.62      4.62 o
  -1  12   6       51.57       40.39      5.95 o
   0  12   6      144.17      131.98      8.82 o
   1  12   6        0.31       -4.24      4.24 o
   2  12   6        9.66       10.34      5.11 o
   3  12   6        3.41        1.81      4.69 o
   4  12   6       11.34       13.78      5.21 o
   5  12   6       82.78       89.43      8.05 o
   6  12   6        0.63        9.21      6.08 o
   7  12   6        0.20       12.79     11.36 o
 -10  13   6        9.06       27.15     14.36 o
  -9  13   6        0.11        4.90      8.50 o
  -8  13   6        9.89        9.85      6.72 o
  -7  13   6        3.64        2.36      7.47 o
  -6  13   6        7.47        2.45      7.52 o
  -5  13   6        7.38        1.25      5.93 o
  -4  13   6       20.50       18.82      5.21 o
  -3  13   6       32.02       26.00      6.13 o
  -2  13   6        6.52        5.16      5.76 o
  -1  13   6       14.37       11.18      5.08 o
   0  13   6        3.38        3.27      5.21 o
   1  13   6        0.15        3.94      4.93 o
   2  13   6       15.73       16.33      5.52 o
   3  13   6        6.74        0.96      5.17 o
   4  13   6        0.49        4.26      7.08 o
   5  13   6        0.30       -3.00     11.50 o
  -5  14   6        1.39        8.29     11.86 o
  -4  14   6       15.62       19.31      8.74 o
  -3  14   6        1.30       -0.97      8.00 o
  -2  14   6       23.07       14.32      8.95 o
  -1  14   6        0.06        0.06     14.61 o
   0  14   6       23.95       34.71     14.50 o
 -19   1   7       22.15       28.87      5.07 o
 -18   1   7       74.54       82.12      5.82 o
 -17   1   7        0.36        0.88      3.33 o
 -16   1   7       13.66        9.93      3.24 o
 -15   1   7       20.41       23.58      4.77 o
 -14   1   7      120.72      102.96      5.63 o
 -13   1   7       56.74       59.07      3.99 o
 -12   1   7        9.03        1.85      2.41 o
 -11   1   7       17.17       22.24      2.80 o
 -10   1   7      444.33      404.20      8.60 o
  -9   1   7     1018.36      926.30     13.49 o
  -8   1   7     1070.38      987.21     12.06 o
  -7   1   7      340.06      292.38      6.33 o
  -6   1   7       10.09        6.28      2.01 o
  -5   1   7       21.91       21.22      2.14 o
  -4   1   7        3.79        2.13      1.85 o
  -3   1   7        0.48        1.64      1.78 o
  -2   1   7      234.17      201.35      7.48 o
  -1   1   7      139.15      126.04      4.67 o
   0   1   7       31.32       25.07      2.89 o
   1   1   7        0.19       -2.28      2.40 o
   2   1   7        1.91        2.84      2.59 o
   3   1   7      262.62      279.63      7.22 o
   4   1   7      456.11      464.89      9.87 o
   5   1   7     1546.76     1455.19     21.70 o
   6   1   7        4.63        0.04      2.83 o
   7   1   7       37.92       41.53      4.07 o
   8   1   7      137.61      123.90      5.83 o
   9   1   7        3.66        3.55      3.69 o
  10   1   7       34.74       30.46      4.22 o
  11   1   7        0.39        8.34      3.93 o
  12   1   7        3.23        9.74      5.00 o
  13   1   7       92.85      113.59      8.76 o
  14   1   7       54.01       60.32     12.38 o
 -19   2   7       12.49       13.09      4.46 o
 -18   2   7       43.41       59.17      6.69 o
 -17   2   7       54.67       80.45      6.91 o
 -16   2   7       20.03       27.32      4.88 o
 -15   2   7       40.73       41.65      4.07 o
 -14   2   7       26.16       29.93      3.74 o
 -13   2   7       42.74       53.19      4.23 o
 -12   2   7      407.91      427.99     10.40 o
 -11   2   7        2.20        3.83      2.27 o
 -10   2   7       28.66       27.09      3.16 o
  -9   2   7      683.15      647.16     12.00 o
  -8   2   7       50.66       46.77      3.28 o
  -7   2   7      161.94      131.86      6.34 o
  -6   2   7      477.04      479.84      8.35 o
  -5   2   7      411.12      427.60     18.11 o
  -4   2   7      307.93      312.29      7.07 o
  -3   2   7       83.98       76.23      3.75 o
  -2   2   7       21.72       29.45      3.37 o
  -1   2   7       19.40       12.74      3.01 o
   0   2   7      484.38      423.64      9.92 o
   1   2   7      346.90      364.31      9.31 o
   2   2   7      157.24      190.21      7.02 o
   3   2   7      578.08      637.77     13.88 o
   4   2   7        0.18        1.79      3.42 o
   5   2   7      237.70      197.26      7.63 o
   6   2   7       31.90       40.68      4.55 o
   7   2   7       53.89       36.29      4.41 o
   8   2   7      175.11      203.97      8.17 o
   9   2   7       70.72       81.27      5.83 o
  10   2   7        1.56        6.97      4.41 o
  11   2   7       14.57       17.56      4.15 o
  12   2   7       19.53       19.91      4.97 o
  13   2   7        2.77       13.20      5.04 o
  14   2   7       14.55       23.47     12.96 o
 -19   3   7       46.89       67.79      8.97 o
 -18   3   7       49.71       39.92      5.25 o
 -17   3   7        3.18       10.03      3.98 o
 -16   3   7       14.50       23.59      4.21 o
 -15   3   7       97.94      106.51      6.87 o
 -14   3   7       76.95       71.44      5.70 o
 -13   3   7       30.25       32.74      4.22 o
 -12   3   7       23.85       29.75      5.70 o
 -11   3   7      107.58      104.23      5.94 o
 -10   3   7      118.78      122.69      5.66 o
  -9   3   7        1.61       -2.19      2.19 o
  -8   3   7      357.34      317.07      8.39 o
  -7   3   7      818.60      766.18     11.27 o
  -6   3   7      384.65      357.58      7.28 o
  -5   3   7        5.28        6.66      2.32 o
  -4   3   7       12.72        9.24      2.35 o
  -3   3   7        0.26        7.20      2.72 o
  -2   3   7     1425.26     1414.83     20.17 o
  -1   3   7      628.20      688.45     13.06 o
   0   3   7        5.62        6.19      3.07 o
   1   3   7      567.06      569.07     12.04 o
   2   3   7       63.20       46.22      3.70 o
   3   3   7      266.39      265.61      8.43 o
   4   3   7      774.44      760.46     14.92 o
   5   3   7      319.67      322.26      9.64 o
   6   3   7        1.12        0.59      3.32 o
   7   3   7      230.15      192.79      7.98 o
   8   3   7       39.50       44.00      6.01 o
   9   3   7       93.47       83.70      5.91 o
  10   3   7       24.14       25.37      5.59 o
  11   3   7       29.82       40.06      5.58 o
  12   3   7        5.93        8.51      6.43 o
  13   3   7        1.25        2.56      4.56 o
  14   3   7       13.00       36.95      7.52 o
 -19   4   7        4.29       -8.93      8.93 o
 -18   4   7        2.55        9.59      4.15 o
 -17   4   7       21.65       23.32      4.43 o
 -16   4   7       33.89       28.05      4.68 o
 -15   4   7        2.54       -2.15      3.25 o
 -14   4   7       90.09      103.53      6.85 o
 -13   4   7        2.63       12.37      3.32 o
 -12   4   7       48.40       54.67      5.64 o
 -11   4   7        0.96       -1.76      3.35 o
 -10   4   7        3.09        4.03      3.18 o
  -9   4   7       22.63       20.61      3.16 o
  -8   4   7       51.59       54.27      3.78 o
  -7   4   7       13.52       17.96      2.83 o
  -6   4   7        2.06        4.35      2.91 o
  -5   4   7       48.75       48.70      3.44 o
  -4   4   7       49.30       58.50      3.34 o
  -3   4   7      258.22      268.83      7.76 o
  -2   4   7      100.23       92.11      4.87 o
  -1   4   7       46.16       41.71      4.58 o
   0   4   7        1.94        1.69      3.31 o
   1   4   7       17.78       20.98      3.83 o
   2   4   7      224.96      254.08      7.37 o
   3   4   7       58.30       66.31      4.35 o
   4   4   7        2.08        4.39      3.20 o
   5   4   7      236.96      207.76      7.98 o
   6   4   7       31.37       24.99      4.10 o
   7   4   7       16.47       18.08      3.89 o
   8   4   7       87.37      100.33      6.25 o
   9   4   7       31.41       40.67      4.76 o
  10   4   7       13.68        9.98      4.17 o
  11   4   7        3.89        8.57      5.32 o
  12   4   7       29.10       34.68     11.61 o
  13   4   7        6.09       26.38      5.80 o
 -18   5   7        0.20       -4.07      4.07 o
 -17   5   7        1.02        4.37      4.44 o
 -16   5   7        5.25        4.96      3.76 o
 -15   5   7        4.19        8.24      3.90 o
 -14   5   7        2.50        3.46      3.54 o
 -13   5   7       56.45       61.74      5.91 o
 -12   5   7        1.63        2.43      3.04 o
 -11   5   7        0.01       -1.48      2.70 o
 -10   5   7      295.34      265.77      9.81 o
  -9   5   7       11.64        8.61      2.93 o
  -8   5   7       10.26       13.34      3.65 o
  -7   5   7        0.01        1.78      2.85 o
  -6   5   7      132.26      118.30      5.53 o
  -5   5   7      229.10      195.02      6.76 o
  -4   5   7       17.45       13.29      3.67 o
  -3   5   7       25.05       39.66      3.64 o
  -2   5   7       39.43       40.30      3.65 o
  -1   5   7      108.03       90.06      4.95 o
   0   5   7        0.09        0.55      2.45 o
   1   5   7       15.52       21.89      3.53 o
   2   5   7        9.98       20.70      3.19 o
   3   5   7      239.41      197.25      6.87 o
   4   5   7       21.45       18.00      3.33 o
   5   5   7       69.49       70.69      5.38 o
   6   5   7       46.53       40.70      4.60 o
   7   5   7       10.20        5.68      4.65 o
   8   5   7        1.16       -1.34      3.54 o
   9   5   7        0.49        3.48      3.83 o
  10   5   7        1.80        1.23      4.04 o
  11   5   7        0.91        7.15      5.76 o
  12   5   7        0.20        2.73      4.89 o
  13   5   7        0.33       18.07     11.36 o
 -17   6   7       36.76       43.47      7.37 o
 -16   6   7        5.98        7.01      3.95 o
 -15   6   7       20.19       20.58      5.01 o
 -14   6   7       17.11       18.98      4.19 o
 -13   6   7        5.90        3.25      3.35 o
 -12   6   7        9.79       10.02      3.85 o
 -11   6   7       35.79       45.09      5.42 o
 -10   6   7        0.16       -1.56      3.02 o
  -9   6   7        5.68        4.25      3.60 o
  -8   6   7       16.38       14.98      3.66 o
  -7   6   7        3.22        4.99      2.83 o
  -6   6   7       44.13       39.25      3.85 o
  -5   6   7      274.33      273.43      9.62 o
  -4   6   7       62.51       44.82      4.89 o
  -3   6   7        3.56        3.75      3.14 o
  -2   6   7       26.73       26.16      4.28 o
  -1   6   7       29.09       30.55      3.68 o
   0   6   7       17.37       19.00      3.33 o
   1   6   7       18.21       18.47      3.16 o
   2   6   7      279.91      283.26      8.21 o
   3   6   7       53.18       68.94      4.70 o
   4   6   7       20.18       14.66      3.49 o
   5   6   7        0.86        1.55      3.05 o
   6   6   7       42.33       47.54      4.92 o
   7   6   7        7.88       -1.22      4.48 o
   8   6   7        3.87        5.36      3.57 o
   9   6   7        0.54        3.65      5.42 o
  10   6   7       70.15       71.66      6.49 o
  11   6   7       13.39        8.74      5.41 o
  12   6   7       34.76       50.83      8.75 o
 -17   7   7        3.12        4.82      6.48 o
 -16   7   7        2.38        6.39      8.05 o
 -15   7   7       33.59       27.41      4.75 o
 -14   7   7       76.50       75.38      7.26 o
 -13   7   7       68.01       70.76      6.86 o
 -12   7   7       58.50       61.69      6.24 o
 -11   7   7       22.70       24.17      4.58 o
 -10   7   7       68.42       64.89      5.86 o
  -9   7   7      152.36      154.45      7.57 o
  -8   7   7      571.54      578.73     14.53 o
  -7   7   7       99.28      100.86      5.52 o
  -6   7   7       47.78       43.69      4.59 o
  -5   7   7       23.30       26.42      4.11 o
  -4   7   7       57.50       56.41      5.53 o
  -3   7   7       38.06       37.90      4.52 o
  -2   7   7      304.78      301.69     10.54 o
  -1   7   7      389.86      403.76     12.44 o
   0   7   7        0.08        0.01      3.43 o
   1   7   7       53.52       55.59      4.23 o
   2   7   7        2.16        3.18      2.97 o
   3   7   7       28.40       25.51      3.69 o
   4   7   7       14.87       21.80      3.72 o
   5   7   7      374.87      349.70      9.72 o
   6   7   7       28.39       28.80      4.39 o
   7   7   7       33.13       37.52      4.84 o
   8   7   7        0.73       -1.54      3.44 o
   9   7   7       13.23       13.65      5.60 o
  10   7   7       30.59       23.10      7.32 o
  11   7   7       25.61       22.91     10.34 o
  12   7   7       25.17       18.64     10.43 o
 -16   8   7        4.08       14.13      6.75 o
 -15   8   7       19.99       19.60      9.59 o
 -14   8   7       25.23       18.43      4.58 o
 -13   8   7        1.47       12.39      4.12 o
 -12   8   7       33.65       35.93      7.00 o
 -11   8   7        2.68        0.35      3.50 o
 -10   8   7        0.13       13.93      5.16 o
  -9   8   7      204.54      174.65      8.30 o
  -8   8   7        0.02       15.76     15.18 o
  -7   8   7        0.08        4.11      3.40 o
  -6   8   7       23.24       26.73      4.21 o
  -5   8   7      223.86      225.78     10.26 o
  -4   8   7      261.04      254.52      9.94 o
  -3   8   7        1.67       -0.45      3.33 o
  -2   8   7      195.67      214.96      9.33 o
  -1   8   7      445.18      440.55     13.34 o
   0   8   7      303.49      283.37      9.63 o
   1   8   7        0.05       -1.20      3.10 o
   2   8   7       11.64        2.29      3.33 o
   3   8   7      336.70      388.14     11.49 o
   4   8   7       23.34       43.66      4.41 o
   5   8   7       21.53       23.46      3.99 o
   6   8   7       49.08       62.48      5.13 o
   7   8   7        0.00        0.35      7.19 o
   8   8   7      144.93      153.99      9.40 o
   9   8   7       36.22       39.52      7.08 o
  10   8   7        0.00       -2.55      5.33 o
  11   8   7        5.05        8.75     14.82 o
 -15   9   7       15.76       17.43      8.79 o
 -14   9   7        9.60       12.15      4.59 o
 -13   9   7       21.41       13.31      4.36 o
 -12   9   7        3.55        1.26      4.67 o
 -11   9   7        6.04        7.26      3.80 o
 -10   9   7        2.11        1.29      3.64 o
  -9   9   7       14.46       17.15      3.94 o
  -8   9   7        0.53        0.45      3.72 o
  -7   9   7       41.88       54.06      6.17 o
  -6   9   7       28.71       30.80      4.63 o
  -5   9   7      235.40      217.79      9.48 o
  -4   9   7       63.25       53.35      5.52 o
  -3   9   7       69.37       80.49      6.30 o
  -2   9   7       37.77       44.20      5.20 o
  -1   9   7        2.48        5.64      4.36 o
   0   9   7        0.01        3.42      3.37 o
   1   9   7       91.58       91.70      6.04 o
   2   9   7        1.65       -0.01      3.25 o
   3   9   7       37.05       45.65      4.97 o
   4   9   7        0.89        5.80      4.27 o
   5   9   7        5.43        5.78      4.22 o
   6   9   7        2.40       -0.07      4.45 o
   7   9   7        6.17       -1.07      5.55 o
   8   9   7       42.71       45.83      6.37 o
   9   9   7        1.49        3.02      5.93 o
  10   9   7        9.01       12.39      7.54 o
 -14  10   7        7.47        1.71      8.43 o
 -13  10   7        7.97       12.25      8.88 o
 -12  10   7       17.00       19.83     10.60 o
 -11  10   7        0.00       -3.73      3.73 o
 -10  10   7        3.43        2.15      5.48 o
  -9  10   7        5.07        4.91      4.47 o
  -8  10   7        0.44        4.24      4.13 o
  -7  10   7        1.25        2.27      4.56 o
  -6  10   7       39.98       49.85      5.61 o
  -5  10   7       20.07       11.33      3.97 o
  -4  10   7       11.84       13.31      4.07 o
  -3  10   7       62.85       58.30      5.75 o
  -2  10   7        5.51        9.73      3.95 o
  -1  10   7       14.78       16.65      4.07 o
   0  10   7        2.71       10.28      3.59 o
   1  10   7        0.64       -2.47      3.40 o
   2  10   7      129.01      120.05      8.23 o
   3  10   7        0.01        3.32      4.26 o
   4  10   7        2.87       10.26      4.76 o
   5  10   7       41.58       31.19      5.37 o
   6  10   7        1.13        4.45      4.75 o
   7  10   7       62.05       68.38      7.28 o
   8  10   7       17.98       30.33      7.33 o
 -13  11   7        9.59        4.43      8.36 o
 -12  11   7        9.98       23.31      5.18 o
 -11  11   7       26.65       32.94      7.60 o
 -10  11   7        1.14       -3.52      4.64 o
  -9  11   7       10.90        9.73      6.48 o
  -8  11   7       10.30       12.32      5.05 o
  -7  11   7        9.72       13.80      4.79 o
  -6  11   7       38.92       55.69      6.70 o
  -5  11   7       25.50       19.30      5.99 o
  -4  11   7       23.75       30.23      5.38 o
  -3  11   7       54.79       56.70      6.12 o
  -2  11   7        0.37       -1.21      3.90 o
  -1  11   7      128.55      124.50      7.34 o
   0  11   7      112.28      105.22      8.41 o
   1  11   7        1.15        4.88      4.97 o
   2  11   7        0.15        2.39      4.95 o
   3  11   7        0.03        1.65      4.95 o
   4  11   7        5.48        6.70      4.95 o
   5  11   7       44.53       38.57      6.57 o
   6  11   7        5.32       11.07      6.03 o
   7  11   7       13.30       19.08     10.43 o
 -11  12   7        1.41       -7.79     10.50 o
 -10  12   7       12.91       14.87     12.50 o
  -9  12   7        0.89        4.66      4.97 o
  -8  12   7       10.65       -0.31      5.22 o
  -7  12   7        4.80        0.19      4.84 o
  -6  12   7        2.24        2.41      4.56 o
  -5  12   7       42.30       41.89      5.87 o
  -4  12   7       18.83       23.49      5.41 o
  -3  12   7        4.90       14.96      7.24 o
  -2  12   7       18.67       18.39      5.52 o
  -1  12   7        2.24       -1.28      4.62 o
   0  12   7        4.14        6.35      5.11 o
   1  12   7       10.30        7.45      5.28 o
   2  12   7        2.37       -2.62      4.97 o
   3  12   7        0.86        5.07      8.07 o
   4  12   7        8.66       17.93      6.50 o
   5  12   7        3.48       -6.59      9.25 o
  -8  13   7       14.72       35.21      8.64 o
  -7  13   7        4.33       13.80      6.42 o
  -6  13   7        5.04       12.87      8.91 o
  -5  13   7        0.23        9.99      6.80 o
  -4  13   7       38.09       42.83      6.74 o
  -3  13   7        0.00        3.17      5.70 o
  -2  13   7       16.78       12.16      5.79 o
  -1  13   7       21.71       17.05      5.89 o
   0  13   7       11.78       12.93      5.89 o
   1  13   7        0.01        0.25      6.44 o
 -19   0   8        3.37        6.79      7.21 o
 -18   0   8       85.83      119.42     10.79 o
 -17   0   8        8.97        7.74      5.15 o
 -16   0   8        1.81       13.58      5.23 o
 -15   0   8       41.38       49.87      5.58 o
 -14   0   8       66.75       53.68      6.14 o
 -13   0   8        4.75        9.11      3.96 o
 -12   0   8       19.32       21.12      4.44 o
 -11   0   8       24.88       24.39      4.10 o
 -10   0   8      155.14      168.71      8.08 o
  -9   0   8      317.96      267.06      9.97 o
  -8   0   8       96.14       70.39      5.80 o
  -7   0   8      402.53      421.28     10.63 o
  -6   0   8      189.43      185.96      7.48 o
  -5   0   8       99.70       73.14      4.88 o
  -4   0   8       22.36       21.90      3.45 o
  -3   0   8      178.01      123.75      5.78 o
  -2   0   8       10.44       10.52      5.44 o
  -1   0   8      154.22      150.76     15.39 o
   0   0   8      331.89      326.03     16.71 o
   1   0   8       34.93       34.17      7.06 o
   2   0   8      687.77      725.51     23.82 o
   3   0   8     1434.46     1284.74     33.46 o
   4   0   8       18.25       28.60      7.83 o
   5   0   8      434.75      407.92     18.35 o
   6   0   8      401.18      473.41     20.07 o
   7   0   8       81.56      124.74     10.81 o
   8   0   8      141.72      135.19     13.21 o
   9   0   8       40.97       25.20      6.57 o
  10   0   8       13.54       21.18      6.55 o
  11   0   8       78.13       69.21     11.86 o
 -19   1   8        1.14        4.50      6.71 o
 -18   1   8       20.29       23.83      7.94 o
 -17   1   8       50.90       73.84      7.69 o
 -16   1   8       28.96       43.00      5.87 o
 -15   1   8      264.29      275.88     10.47 o
 -14   1   8        0.25        7.99      5.39 o
 -13   1   8        2.75        3.90      3.07 o
 -12   1   8      100.33       90.97      5.19 o
 -11   1   8       26.87       31.49      3.50 o
 -10   1   8       39.63       38.33      4.02 o
  -9   1   8       39.19       58.84      3.80 o
  -8   1   8       14.63        1.28      2.14 o
  -7   1   8       29.20       27.06      3.58 o
  -6   1   8      409.02      322.19     11.30 o
  -5   1   8      101.23       88.70      5.06 o
  -4   1   8      225.65      217.76      6.09 o
  -3   1   8      193.52      213.86      7.29 o
  -2   1   8      233.50      218.69      7.39 o
  -1   1   8       17.48       29.04      3.80 o
   0   1   8       64.13       64.54      4.88 o
   1   1   8      101.12       82.01      5.31 o
   2   1   8      403.73      376.46     10.27 o
   3   1   8      931.38      981.96     18.18 o
   4   1   8      124.94      146.52      7.68 o
   5   1   8      132.62      126.43      6.62 o
   6   1   8        3.30        1.02      3.65 o
   7   1   8      369.92      355.30     10.81 o
   8   1   8        2.23        3.91      3.80 o
   9   1   8       18.81       34.19      4.31 o
  10   1   8       18.80       27.62      4.64 o
  11   1   8        6.61       13.69      4.12 o
  12   1   8       13.95       16.50      5.97 o
 -19   2   8        0.18        7.77     10.54 o
 -18   2   8        0.88        4.69      3.61 o
 -17   2   8        0.80        5.10      3.77 o
 -16   2   8        0.07        5.93      3.81 o
 -15   2   8       12.61       19.41      6.92 o
 -14   2   8       10.44       12.15      3.42 o
 -13   2   8       15.69       11.63      3.49 o
 -12   2   8       26.32       37.62      4.29 o
 -11   2   8       62.52       55.04      4.23 o
 -10   2   8       47.83       33.13      3.50 o
  -9   2   8      164.74      172.15      6.32 o
  -8   2   8      306.67      294.36     11.05 o
  -7   2   8      254.31      270.30      7.99 o
  -6   2   8      425.63      423.32     14.81 o
  -5   2   8       30.43       16.08      2.76 o
  -4   2   8       85.05       60.09      4.50 o
  -3   2   8       12.71        5.32      3.24 o
  -2   2   8        0.55       -0.54      2.97 o
  -1   2   8      185.61      181.17      8.88 o
   0   2   8        6.68        3.50      3.41 o
   1   2   8       12.83       13.74      4.10 o
   2   2   8        6.36       12.66      3.48 o
   3   2   8      208.77      239.89      8.54 o
   4   2   8       11.64        9.41      3.76 o
   5   2   8       38.10       37.84      4.46 o
   6   2   8        0.20        3.22      3.55 o
   7   2   8       39.80       47.07      5.26 o
   8   2   8        2.74        5.55      3.88 o
   9   2   8       21.87       34.28      4.67 o
  10   2   8        0.00        6.17      5.72 o
  11   2   8        4.29        2.56      3.86 o
  12   2   8        0.80       -1.49      4.46 o
 -18   3   8       11.28       20.40      4.43 o
 -17   3   8        4.37       11.70      5.12 o
 -16   3   8       54.97       82.51      6.46 o
 -15   3   8       34.49       40.90      5.69 o
 -14   3   8       12.49       11.20      3.37 o
 -13   3   8       19.85       18.72      3.69 o
 -12   3   8        8.31        6.57      3.16 o
 -11   3   8        0.52        6.05      4.38 o
 -10   3   8       30.08       47.93      4.45 o
  -9   3   8       21.83       31.85      3.47 o
  -8   3   8       89.35       71.13      3.70 o
  -7   3   8        0.84        0.99      2.09 o
  -6   3   8       73.53       78.21      4.33 o
  -5   3   8      784.48      737.08     25.64 o
  -4   3   8       38.87       56.38      4.50 o
  -3   3   8       53.94       48.12      5.77 o
  -2   3   8        0.14        1.20      4.37 o
  -1   3   8        2.42        0.45      2.75 o
   0   3   8       42.66       33.29      3.99 o
   1   3   8       30.57       25.85      3.78 o
   2   3   8       33.24       35.94      4.24 o
   3   3   8       89.91      113.66      6.99 o
   4   3   8       14.47       14.31      3.65 o
   5   3   8        1.05       -1.93      3.23 o
   6   3   8       76.79       67.70      5.67 o
   7   3   8       32.12       28.81      4.61 o
   8   3   8       38.46       42.08      4.95 o
   9   3   8        0.93        0.13      4.79 o
  10   3   8        3.60       13.64      4.66 o
  11   3   8        0.22       -4.26      4.26 o
  12   3   8       16.18       10.65      6.65 o
 -18   4   8        5.05        8.26      6.32 o
 -17   4   8        1.20        0.77      4.14 o
 -16   4   8        0.54        9.31      3.48 o
 -15   4   8        3.80        9.16      3.62 o
 -14   4   8        2.94        2.26      3.17 o
 -13   4   8       10.99       17.39      3.71 o
 -12   4   8        1.24        3.26      2.93 o
 -11   4   8       37.13       40.57      4.43 o
 -10   4   8       18.08       26.73      3.59 o
  -9   4   8       94.37       90.96      5.20 o
  -8   4   8        5.86        8.53      2.67 o
  -7   4   8      296.88      262.01      8.14 o
  -6   4   8      352.80      352.29      9.39 o
  -5   4   8      159.74      175.24      6.86 o
  -4   4   8        2.03       -0.87      2.57 o
  -3   4   8       26.37       34.74      4.70 o
  -2   4   8       85.91       93.93      5.35 o
  -1   4   8       30.13       33.79      3.92 o
   0   4   8       71.61       71.35      5.01 o
   1   4   8      120.26      106.77      5.90 o
   2   4   8        0.02        2.56      3.35 o
   3   4   8      102.64      115.12      6.42 o
   4   4   8       29.88       23.20      4.15 o
   5   4   8       63.93       69.20      5.44 o
   6   4   8       97.91       99.49      6.34 o
   7   4   8       56.96       59.87      5.65 o
   8   4   8       10.32       14.88      4.20 o
   9   4   8        7.63        3.60      3.81 o
  10   4   8        1.47        2.00      4.78 o
  11   4   8       16.19       19.25      9.44 o
  12   4   8       18.62       24.23      7.14 o
 -17   5   8       45.73       60.12      7.80 o
 -16   5   8       15.76       31.85      7.17 o
 -15   5   8      139.71      159.83     12.43 o
 -14   5   8        0.54        0.45      3.32 o
 -13   5   8        0.70       -4.67      4.67 o
 -12   5   8       36.95       29.49      4.28 o
 -11   5   8       63.31       62.68      7.05 o
 -10   5   8      138.06      144.78      6.61 o
  -9   5   8       97.85      105.60      6.40 o
  -8   5   8       32.93       23.30      6.27 o
  -7   5   8       69.43       68.93      5.47 o
  -6   5   8       33.06       34.30      4.29 o
  -5   5   8      298.57      303.23     10.34 o
  -4   5   8      224.25      216.83      8.83 o
  -3   5   8       18.57       25.33      3.59 o
  -2   5   8       41.25       32.33      3.91 o
  -1   5   8       18.28       26.41      3.70 o
   0   5   8       32.90       20.73      3.68 o
   1   5   8       94.44       87.42      5.48 o
   2   5   8       65.91       71.76      4.86 o
   3   5   8      104.92      115.95      6.59 o
   4   5   8        0.20        3.40      3.85 o
   5   5   8        2.26       12.63      3.90 o
   6   5   8       16.20       16.92      4.10 o
   7   5   8      103.55      100.30      7.96 o
   8   5   8       16.07       10.80      4.10 o
   9   5   8        4.25        7.10      5.69 o
  10   5   8       65.40       82.03      7.01 o
  11   5   8       23.42       22.64      7.65 o
 -17   6   8       14.58       14.25      5.83 o
 -16   6   8        2.36        0.11      5.93 o
 -15   6   8        1.30        5.60      3.77 o
 -14   6   8       17.73       16.07      3.85 o
 -13   6   8        3.89        5.84      4.04 o
 -12   6   8       64.57       71.59      6.86 o
 -11   6   8       78.47       90.04      7.35 o
 -10   6   8       13.46       14.57      4.04 o
  -9   6   8        1.42        9.04      3.73 o
  -8   6   8        1.68        2.55      3.38 o
  -7   6   8       11.07        9.77      4.44 o
  -6   6   8      226.75      248.19      9.64 o
  -5   6   8      140.17      161.13     10.02 o
  -4   6   8        7.54       13.33      3.72 o
  -3   6   8       88.65       85.84      6.10 o
  -2   6   8        1.56       -1.87      3.33 o
  -1   6   8      116.15      133.03     10.07 o
   0   6   8      216.56      235.87      8.58 o
   1   6   8       64.16       72.11      4.97 o
   2   6   8       44.89       48.39      4.34 o
   3   6   8      410.15      349.66     11.11 o
   4   6   8        0.80        1.30      3.42 o
   5   6   8      146.41      148.41     10.37 o
   6   6   8       86.48      111.50      6.79 o
   7   6   8        0.41        1.47      3.63 o
   8   6   8       12.51       11.04      4.25 o
   9   6   8       18.41       18.52      4.51 o
  10   6   8        6.15       10.12      4.65 o
  11   6   8        8.42       14.88      5.47 o
 -16   7   8        0.15        6.44      7.78 o
 -15   7   8        1.67        3.38      4.64 o
 -14   7   8       20.23       26.14      5.06 o
 -13   7   8       35.92       49.38      6.17 o
 -12   7   8        1.78        4.63      4.12 o
 -11   7   8        0.47        4.24      3.87 o
 -10   7   8        2.11       -0.44      3.47 o
  -9   7   8       16.26       10.58      6.91 o
  -8   7   8        5.07        7.76      7.72 o
  -7   7   8        4.89        0.01      3.12 o
  -6   7   8        0.17        7.61      3.66 o
  -5   7   8      157.22      162.11      8.24 o
  -4   7   8       23.79       23.39      4.54 o
  -3   7   8       45.76       62.23      5.58 o
  -2   7   8      252.78      208.28      9.38 o
  -1   7   8       25.07       20.96      4.07 o
   0   7   8        3.72        4.82      3.67 o
   1   7   8        0.32        4.54      3.35 o
   2   7   8      255.55      249.78      8.42 o
   3   7   8      116.67      100.71      5.98 o
   4   7   8       93.81       83.44      6.24 o
   5   7   8        0.85        2.49      3.71 o
   6   7   8        7.80        4.84      4.12 o
   7   7   8       33.79       40.85      4.92 o
   8   7   8        2.85       11.09      6.55 o
   9   7   8       34.73       53.71     10.60 o
  10   7   8        2.18        3.27      6.18 o
 -15   8   8        0.34       16.00      5.47 o
 -14   8   8        0.34        5.08      4.09 o
 -13   8   8        0.94       -3.35      3.35 o
 -12   8   8       10.86       23.76     10.05 o
 -11   8   8        3.26        5.71      3.72 o
 -10   8   8        2.49       -3.11      3.11 o
  -9   8   8        0.38        2.05      3.80 o
  -8   8   8      175.96      195.52     10.61 o
  -7   8   8       22.75       24.70      4.95 o
  -6   8   8       31.90       41.74      5.35 o
  -5   8   8       71.13       66.46      6.13 o
  -4   8   8       95.42       85.06      6.61 o
  -3   8   8       16.98        2.77      3.73 o
  -2   8   8        0.00       -3.95      3.95 o
  -1   8   8       48.62       60.38      5.88 o
   0   8   8        0.54        6.24      3.55 o
   1   8   8       65.20       77.73      7.02 o
   2   8   8        5.67        3.95      3.66 o
   3   8   8        0.26       -4.28      4.28 o
   4   8   8        0.35       -2.89      3.25 o
   5   8   8       29.16       37.43      4.93 o
   6   8   8       20.84       23.37      5.80 o
   7   8   8        0.36        0.26      4.42 o
   8   8   8        4.48        4.87      4.79 o
   9   8   8        0.09        7.99      7.00 o
 -14   9   8        1.69       13.79      7.57 o
 -13   9   8       25.87       34.08      5.28 o
 -12   9   8        8.17       12.40      4.10 o
 -11   9   8        2.07       -2.60      5.06 o
 -10   9   8       97.02      109.85      8.54 o
  -9   9   8        6.24       10.52      4.45 o
  -8   9   8      114.08      104.97      8.20 o
  -7   9   8       18.85       24.10      5.01 o
  -6   9   8        0.48        3.08      3.75 o
  -5   9   8      301.62      310.38     11.84 o
  -4   9   8       97.60       86.79      6.94 o
  -3   9   8      145.61      127.36      8.02 o
  -2   9   8       11.95       15.15      4.41 o
  -1   9   8       44.28       41.75      4.76 o
   0   9   8        0.00       -0.88      3.98 o
   1   9   8       57.13       47.97      5.53 o
   2   9   8       56.33       49.29      5.27 o
   3   9   8        1.21        0.90      3.65 o
   4   9   8        0.08        3.34      3.66 o
   5   9   8      102.35      104.77      9.74 o
   6   9   8        0.33        3.45      6.98 o
   7   9   8       27.11       13.37     19.86 o
   8   9   8       24.65       40.21     13.21 o
 -12  10   8       20.95       33.68      6.03 o
 -11  10   8       61.25       70.38      7.28 o
 -10  10   8        4.41        8.80      4.25 o
  -9  10   8       24.90       21.84      4.95 o
  -8  10   8        6.80        8.21      4.17 o
  -7  10   8       18.95       16.99      7.48 o
  -6  10   8      100.32       89.39      7.02 o
  -5  10   8       85.41      101.12      7.32 o
  -4  10   8        0.23        8.35      5.47 o
  -3  10   8        8.60        6.59      5.72 o
  -2  10   8       19.67       18.26      5.12 o
  -1  10   8       34.81       43.23      4.94 o
   0  10   8      161.90      190.14      8.90 o
   1  10   8       41.39       48.83      5.18 o
   2  10   8        8.51        3.94      3.91 o
   3  10   8        2.09       -1.69      4.34 o
   4  10   8        1.99       -2.62      5.67 o
   5  10   8        0.31       -4.99      4.99 o
   6  10   8        1.36        9.17      8.01 o
 -11  11   8        3.83        4.37     15.43 o
 -10  11   8       51.04       58.81     11.45 o
  -9  11   8        2.85        2.59      4.40 o
  -8  11   8        6.95        8.57      4.55 o
  -7  11   8       11.87       13.34      4.49 o
  -6  11   8       43.28       49.35      6.24 o
  -5  11   8       24.01       36.68      5.23 o
  -4  11   8        3.41       11.19      4.48 o
  -3  11   8        0.25       -3.66      3.66 o
  -2  11   8       18.60        6.56      5.18 o
  -1  11   8       39.73       34.96      4.75 o
   0  11   8       10.24       -0.44      4.45 o
   1  11   8        0.43        6.30      5.99 o
   2  11   8        6.43       10.95      5.89 o
   3  11   8       14.30       11.73      5.25 o
   4  11   8       15.18       29.17      9.53 o
   5  11   8       75.40       93.07     16.79 o
  -8  12   8        2.55        6.80      6.43 o
  -7  12   8        1.87       -1.90      5.45 o
  -6  12   8       32.58       42.19     10.06 o
  -5  12   8        5.27        6.89      5.57 o
  -4  12   8       24.19       14.21      6.13 o
  -3  12   8       28.20       30.47      7.18 o
  -2  12   8        7.70        2.70      6.43 o
  -1  12   8        9.93        4.97      5.33 o
   0  12   8        3.88       13.63      6.17 o
   1  12   8        2.40      -11.64     11.64 o
   2  12   8       36.39       25.71     12.43 o
 -17   1   9        0.53       11.32      4.82 o
 -16   1   9        6.33       13.44      5.20 o
 -15   1   9       61.10       63.90      7.00 o
 -14   1   9        3.34       -2.16      3.82 o
 -13   1   9      164.70      163.33      8.01 o
 -12   1   9        2.09        5.91      3.10 o
 -11   1   9        0.00        2.35      2.66 o
 -10   1   9        0.67        3.44      3.19 o
  -9   1   9       35.14       35.62      3.75 o
  -8   1   9       30.49       37.07      3.40 o
  -7   1   9       81.88       82.50      4.51 o
  -6   1   9      100.12      100.85      4.85 o
  -5   1   9       29.75       35.59      4.23 o
  -4   1   9       79.62       81.25      6.14 o
  -3   1   9        3.29        2.05      3.99 o
  -2   1   9       83.82       76.33      7.31 o
  -1   1   9        0.14        0.44      4.06 o
   0   1   9       78.82       68.98      6.29 o
   1   1   9        3.80        5.37      4.50 o
   2   1   9      205.91      223.90     11.01 o
   3   1   9       86.23       74.76      6.68 o
   4   1   9       48.59       67.08      6.37 o
   5   1   9       53.72       65.98      6.43 o
   6   1   9       26.24       53.50      5.99 o
   7   1   9        2.95        2.76      4.80 o
   8   1   9       47.50       47.33      9.73 o
   9   1   9        2.96       16.56      4.52 o
  10   1   9       62.95       71.33      6.71 o
 -18   2   9       31.00       21.53      7.07 o
 -17   2   9        4.65        6.44      3.63 o
 -16   2   9        9.22        6.13      5.36 o
 -15   2   9      165.78      170.72      8.56 o
 -14   2   9       17.85       23.38      6.34 o
 -13   2   9       32.04       48.18      8.75 o
 -12   2   9        0.11        4.11      3.06 o
 -11   2   9        1.23        5.02      5.07 o
 -10   2   9       20.60       16.20      3.01 o
  -9   2   9       27.17       32.66      3.28 o
  -8   2   9      249.65      257.35      6.54 o
  -7   2   9        0.21        1.48      2.22 o
  -6   2   9       10.02       14.12      3.37 o
  -5   2   9       66.42       64.71      4.77 o
  -4   2   9       92.39       76.60      5.25 o
  -3   2   9      633.47      595.10     13.14 o
  -2   2   9       19.44       23.23      3.88 o
  -1   2   9        8.59       -0.16      3.22 o
   0   2   9      148.72      152.66      6.99 o
   1   2   9        4.75        3.31      3.59 o
   2   2   9      463.92      459.70     12.13 o
   3   2   9        0.07        0.05      3.41 o
   4   2   9        3.89        7.97      3.65 o
   5   2   9        9.82       15.22      4.10 o
   6   2   9        0.23        7.22      3.91 o
   7   2   9       25.68       28.21      4.66 o
   8   2   9       29.28       32.97      5.36 o
   9   2   9       20.13       26.16      6.56 o
  10   2   9        1.59        2.36      9.50 o
  11   2   9        5.10       11.57     10.36 o
 -17   3   9        0.48       -3.52      4.36 o
 -16   3   9        0.95        7.08      6.00 o
 -15   3   9        0.27        9.08      3.78 o
 -14   3   9       44.56       63.37      5.66 o
 -13   3   9        7.77       17.56      3.81 o
 -12   3   9       41.46       41.61      4.58 o
 -11   3   9       18.84        9.60      3.19 o
 -10   3   9       17.91       16.59      3.32 o
  -9   3   9       14.92       13.33      3.06 o
  -8   3   9       98.49      111.08      5.14 o
  -7   3   9        3.16        2.36      3.17 o
  -6   3   9       31.91       18.34      3.42 o
  -5   3   9      122.82      126.68      6.23 o
  -4   3   9        1.85       13.52      3.53 o
  -3   3   9        0.58        4.81      3.97 o
  -2   3   9       76.63       79.76      5.50 o
  -1   3   9       10.12        6.32      3.18 o
   0   3   9       28.23       19.92      3.87 o
   1   3   9        4.96       16.87      3.76 o
   2   3   9      170.14      186.15     10.82 o
   3   3   9      111.54      116.60      6.66 o
   4   3   9       51.25       49.06      5.34 o
   5   3   9      115.01       85.41      7.64 o
   6   3   9       25.72       49.08      5.38 o
   7   3   9      123.80      132.74      7.49 o
   8   3   9       44.30       71.85      6.08 o
   9   3   9       46.30       53.90      5.63 o
  10   3   9       28.54       24.05      5.49 o
 -17   4   9        0.93        9.56      7.41 o
 -16   4   9        1.71       12.04      6.92 o
 -15   4   9       54.98       60.79      7.00 o
 -14   4   9       23.27       22.84      7.24 o
 -13   4   9        7.42       14.72      3.50 o
 -12   4   9        0.16        2.40      3.17 o
 -11   4   9        1.40        7.02      3.13 o
 -10   4   9       40.23       45.95      4.38 o
  -9   4   9      110.69      112.34      6.71 o
  -8   4   9       19.59       14.51      4.34 o
  -7   4   9        1.87        3.10      3.44 o
  -6   4   9       22.52       23.85      6.28 o
  -5   4   9        0.31        2.68      4.64 o
  -4   4   9      145.01      174.15      7.38 o
  -3   4   9       51.25       65.83      4.98 o
  -2   4   9       33.76       35.46      4.24 o
  -1   4   9       32.80       23.07      3.91 o
   0   4   9       20.18       19.61      3.95 o
   1   4   9       35.36       33.17      4.29 o
   2   4   9      165.70      146.99      7.46 o
   3   4   9       16.39       28.52      4.24 o
   4   4   9       34.64       48.69      4.99 o
   5   4   9       22.00       29.29      4.41 o
   6   4   9       64.26       51.14      5.32 o
   7   4   9        0.65        9.66      4.06 o
   8   4   9        8.15        7.25      4.28 o
   9   4   9       86.36       89.21      6.66 o
  10   4   9        1.22        8.17      5.34 o
 -17   5   9        7.97       18.07      8.07 o
 -16   5   9       10.90       17.10      6.78 o
 -15   5   9        6.87        8.01      3.59 o
 -14   5   9       34.67       40.98      4.88 o
 -13   5   9        5.73       17.67      3.86 o
 -12   5   9       23.15       20.51      3.99 o
 -11   5   9        3.21        3.98      3.86 o
 -10   5   9       35.19       42.36      4.86 o
  -9   5   9       80.68       67.72      6.86 o
  -8   5   9       23.63       28.75      5.19 o
  -7   5   9      117.28      117.73      7.19 o
  -6   5   9        1.40       -2.26      3.18 o
  -5   5   9      151.82      137.82      7.53 o
  -4   5   9      140.42      145.87      7.85 o
  -3   5   9        2.28        4.45      3.83 o
  -2   5   9       22.24       29.32      4.04 o
  -1   5   9       12.37        5.92      3.82 o
   0   5   9       29.36       33.45      5.77 o
   1   5   9       73.16       73.82      5.68 o
   2   5   9        8.54       11.55      3.84 o
   3   5   9      211.67      199.86      9.27 o
   4   5   9        0.07       -3.45      3.45 o
   5   5   9       10.72       12.98      7.15 o
   6   5   9        8.89       11.74      4.02 o
   7   5   9        2.34        8.95      3.59 o
   8   5   9        2.20        5.42      6.30 o
   9   5   9        1.78        2.53      5.96 o
  10   5   9       14.47       15.83      7.39 o
 -16   6   9        0.00       -6.43      6.43 o
 -15   6   9        4.50       18.16      9.58 o
 -14   6   9       32.93       32.94      5.65 o
 -13   6   9       28.67       39.12      5.85 o
 -12   6   9        9.17        6.12      4.04 o
 -11   6   9        0.02        5.69      7.18 o
 -10   6   9        0.97       -1.94      4.03 o
  -9   6   9        7.53        4.94      7.84 o
  -8   6   9       58.19       62.28      8.33 o
  -7   6   9        0.16        2.66      3.52 o
  -6   6   9        1.96        2.34      3.91 o
  -5   6   9      151.19      126.75      7.48 o
  -4   6   9      121.05      115.29      7.25 o
  -3   6   9       25.26       26.68      4.57 o
  -2   6   9       62.29       46.66      5.29 o
  -1   6   9        0.01        3.66      3.60 o
   0   6   9       15.52       20.20      4.06 o
   1   6   9        1.95       -0.39      3.86 o
   2   6   9        0.15        2.58      3.56 o
   3   6   9       21.69       24.33      4.51 o
   4   6   9       44.95       48.57      5.25 o
   5   6   9        0.43        8.55      3.91 o
   6   6   9        5.05       -0.11      5.43 o
   7   6   9        0.33       -3.83      3.83 o
   8   6   9        1.86        1.84      4.16 o
   9   6   9       30.05       37.23      5.94 o
 -15   7   9        0.55        3.29      5.20 o
 -14   7   9        0.07        2.03      4.34 o
 -13   7   9       58.83       88.88     10.49 o
 -12   7   9       33.23       42.42     11.32 o
 -11   7   9       11.96        5.92      5.40 o
 -10   7   9        0.91       -6.72      6.72 o
  -9   7   9        0.64        4.30      3.88 o
  -8   7   9       14.23       16.37      4.75 o
  -7   7   9      163.04      155.37      9.80 o
  -6   7   9       25.72       22.01      4.74 o
  -5   7   9      102.68       98.37     11.33 o
  -4   7   9      178.90      202.42      9.62 o
  -3   7   9        4.99        6.25      3.89 o
  -2   7   9       14.26       11.09      4.16 o
  -1   7   9       27.67       32.08      4.98 o
   0   7   9       11.07        8.15      3.71 o
   1   7   9        5.98        8.19      4.02 o
   2   7   9       63.70       74.02      6.78 o
   3   7   9        0.62        2.63      4.36 o
   4   7   9       10.38       15.62      5.31 o
   5   7   9        4.32        3.03      5.52 o
   6   7   9        0.12        4.78      6.46 o
   7   7   9        5.20        3.79      4.11 o
   8   7   9        5.73       11.57      5.41 o
 -14   8   9        5.53        1.50      7.86 o
 -13   8   9       14.95       27.90     14.07 o
 -12   8   9        4.21        0.34      4.27 o
 -11   8   9        5.70       -4.19      6.68 o
 -10   8   9       64.03       63.46     13.39 o
  -9   8   9        0.86        6.02      4.70 o
  -8   8   9      175.81      177.84     18.75 o
  -7   8   9       23.30       13.52      5.98 o
  -6   8   9        6.64       11.10      4.03 o
  -5   8   9        0.03        1.54      3.86 o
  -4   8   9       33.16       20.85      4.89 o
  -3   8   9      331.15      345.64     12.95 o
  -2   8   9       42.67       55.78      5.93 o
  -1   8   9        8.17       16.51      4.80 o
   0   8   9      123.22      114.67      7.15 o
   1   8   9        1.82       -4.15      4.15 o
   2   8   9       71.28       66.50      6.64 o
   3   8   9       50.41       63.12      6.79 o
   4   8   9       16.53       15.59      8.99 o
   5   8   9       38.92       36.16      5.78 o
   6   8   9       22.01       20.04      4.67 o
   7   8   9        0.02       -0.18      9.92 o
 -12   9   9        2.35       -5.43      7.89 o
 -11   9   9       23.69       33.36      9.07 o
 -10   9   9       29.76       28.15      9.82 o
  -9   9   9        9.26        6.99      4.21 o
  -8   9   9       33.75       48.02      6.19 o
  -7   9   9       25.18       14.03      4.87 o
  -6   9   9       25.84       15.89      4.66 o
  -5   9   9       81.40       90.59      7.36 o
  -4   9   9       15.73       17.71      4.54 o
  -3   9   9       30.15       29.77      5.32 o
  -2   9   9       28.39       24.70      4.92 o
  -1   9   9        5.08       10.22      3.81 o
   0   9   9       41.36       32.82      4.88 o
   1   9   9       48.25       53.74      5.77 o
   2   9   9        4.89        0.25      3.78 o
   3   9   9        2.10       10.75      8.16 o
   4   9   9        2.02       -4.39      4.39 o
   5   9   9       43.06       42.34      8.78 o
 -10  10   9       16.30       10.83      8.16 o
  -9  10   9        1.81        0.01      9.14 o
  -8  10   9       41.94       31.98      5.82 o
  -7  10   9        0.10       -2.72      5.12 o
  -6  10   9       13.02       15.16      5.03 o
  -5  10   9        2.02       -2.04      3.94 o
  -4  10   9       10.07       12.93      6.09 o
  -3  10   9       15.29       14.53      4.92 o
  -2  10   9        2.71        4.15      5.16 o
  -1  10   9       58.62       57.93      5.84 o
   0  10   9        7.96       12.52      4.30 o
   1  10   9        1.15        7.24      3.95 o
   2  10   9       17.96       26.84      6.18 o
   3  10   9       29.61       37.60      7.27 o
  -8  11   9        1.11       11.79      6.32 o
  -7  11   9        0.89       -3.84      3.84 o
  -6  11   9       17.34       15.79      4.99 o
  -5  11   9        5.81        6.73      5.01 o
  -4  11   9       19.32       23.67      6.95 o
  -3  11   9       47.76       42.81      8.04 o
  -2  11   9        9.71       11.00      6.76 o
  -1  11   9       15.44       12.88      5.86 o
   0  11   9       16.59       16.12      7.01 o
   1  11   9        0.00        8.14     10.36 o
   2  11   9       39.29       43.43     14.79 o
 -16   0  10       63.43      108.07     13.86 o
 -15   0  10       35.29       33.86      8.86 o
 -14   0  10       12.94       29.57      8.57 o
 -13   0  10      148.46      156.60     11.49 o
 -12   0  10       27.10       27.62      6.64 o
 -11   0  10       48.92       66.68      7.69 o
 -10   0  10       24.80       41.81     10.43 o
  -9   0  10       36.32       42.81     10.75 o
  -8   0  10        1.28        0.32      3.80 o
  -7   0  10       78.96       75.33      8.80 o
  -6   0  10      107.98       79.58      9.15 o
  -5   0  10       42.78       41.76     10.00 o
  -4   0  10       30.34       23.97      7.17 o
  -3   0  10       11.36       32.32      7.39 o
  -2   0  10      482.45      429.95     19.45 o
  -1   0  10      233.55      260.67     15.55 o
   0   0  10      160.42      150.98     12.74 o
   1   0  10       64.78       70.25      9.72 o
   2   0  10        5.96        5.36      6.54 o
   3   0  10        7.36        6.94      6.82 o
   4   0  10       78.52      106.72     11.54 o
   5   0  10       12.06       16.72      7.35 o
   6   0  10       39.06       35.56     14.79 o
   7   0  10       59.56       49.49     10.79 o
   8   0  10        3.70       13.75      5.97 o
   9   0  10       89.36      108.93     17.00 o
 -16   1  10        3.79       18.54      5.42 o
 -15   1  10        4.25        9.40      4.03 o
 -14   1  10        1.60       16.32      4.46 o
 -13   1  10       10.16        3.69      3.97 o
 -12   1  10        1.75        1.79      4.46 o
 -11   1  10        0.79        1.94      4.84 o
 -10   1  10       40.72       41.87      4.45 o
  -9   1  10        5.15        5.05      3.12 o
  -8   1  10       45.18       59.57      4.87 o
  -7   1  10        7.60       10.57      3.74 o
  -6   1  10       87.23      105.99      7.15 o
  -5   1  10       12.85       10.79      4.29 o
  -4   1  10       65.22       96.47      7.07 o
  -3   1  10       55.62       72.10      6.53 o
  -2   1  10       82.22      103.94      7.43 o
  -1   1  10      257.31      259.10     10.91 o
   0   1  10       43.02       38.31      5.96 o
   1   1  10      193.37      162.76      9.30 o
   2   1  10        4.32        6.60      4.69 o
   3   1  10        0.29       -0.92      4.47 o
   4   1  10       74.51       76.13      7.07 o
   5   1  10       17.88       27.85      5.29 o
   6   1  10        0.60        2.43      4.22 o
   7   1  10        0.43       10.61      4.41 o
   8   1  10        9.34       31.01      5.55 o
   9   1  10        3.71       25.25      8.68 o
 -16   2  10        4.85       15.20      7.45 o
 -15   2  10        6.14        9.66      4.63 o
 -14   2  10        0.66       -0.88      5.60 o
 -13   2  10        0.69       -4.76      4.76 o
 -12   2  10        9.85       26.93      8.30 o
 -11   2  10       36.44       48.44      5.56 o
 -10   2  10        2.17        6.59      3.25 o
  -9   2  10       17.98       18.45      4.45 o
  -8   2  10        0.02       -1.83      3.02 o
  -7   2  10        0.08        6.83      4.34 o
  -6   2  10       13.31       11.06      4.36 o
  -5   2  10       52.92       54.89      6.00 o
  -4   2  10        0.06        1.36      4.08 o
  -3   2  10       26.38       18.20      4.82 o
  -2   2  10        0.07       -1.63      4.39 o
  -1   2  10        6.27        2.75      4.92 o
   0   2  10        3.87        5.12      5.98 o
   1   2  10       33.18       40.14      6.03 o
   2   2  10       16.89       11.24      4.93 o
   3   2  10       24.71       19.68      5.06 o
   4   2  10        1.12       11.68      4.64 o
   5   2  10       28.95       23.97      5.03 o
   6   2  10       11.78       17.34      5.76 o
   7   2  10       33.70       46.31      6.13 o
   8   2  10       60.89       78.97      7.25 o
   9   2  10       41.39       49.55      9.43 o
 -16   3  10        0.91        3.36      3.48 o
 -15   3  10        0.11        1.86      4.72 o
 -14   3  10       30.15       59.98      7.06 o
 -13   3  10        0.10       -2.99      3.87 o
 -12   3  10        0.85       -0.24      3.35 o
 -11   3  10       10.13        5.33      3.55 o
 -10   3  10       11.97       12.23      3.87 o
  -9   3  10       53.44       46.31      4.87 o
  -8   3  10       50.23       49.20      6.26 o
  -7   3  10        0.05        3.85      3.77 o
  -6   3  10       28.39       29.13      4.29 o
  -5   3  10        0.00       -1.57      3.38 o
  -4   3  10        8.78        5.47      3.56 o
  -3   3  10        1.66        5.45      3.60 o
  -2   3  10       11.98       14.55      4.00 o
  -1   3  10        6.99        3.27      4.91 o
   0   3  10       33.37       38.82      5.74 o
   1   3  10        4.21       10.69      4.53 o
   2   3  10        7.28       13.52      4.75 o
   3   3  10        7.91       12.19      4.94 o
   4   3  10        1.79        1.13      4.77 o
   5   3  10       14.67       21.27      5.29 o
   6   3  10       24.20       16.14      4.93 o
   7   3  10       16.69       17.91      5.06 o
   8   3  10        7.24       25.19      5.48 o
 -16   4  10        1.57        6.53      4.50 o
 -15   4  10        7.94       15.12      4.81 o
 -14   4  10       10.86       16.90      4.09 o
 -13   4  10        0.46        3.77      3.41 o
 -12   4  10      115.58      130.50     11.24 o
 -11   4  10       45.27       55.05      6.21 o
 -10   4  10       11.40       -1.28      4.96 o
  -9   4  10       15.32       18.61      4.83 o
  -8   4  10        4.32        7.51      4.35 o
  -7   4  10       12.13       13.02      4.16 o
  -6   4  10        0.13        3.42      4.12 o
  -5   4  10      159.89      156.51      8.45 o
  -4   4  10       69.61       66.39      5.83 o
  -3   4  10        5.89        0.06      3.84 o
  -2   4  10        7.90       22.32      4.06 o
  -1   4  10       12.19       22.33      4.14 o
   0   4  10        3.15       12.13      4.54 o
   1   4  10      119.44      101.78      7.07 o
   2   4  10        0.29       -1.23      4.01 o
   3   4  10       45.88       44.65      5.05 o
   4   4  10        8.02       16.58      4.27 o
   5   4  10       48.90       46.53      5.18 o
   6   4  10        0.57        1.65      4.45 o
   7   4  10        2.53        8.81      6.81 o
   8   4  10        3.38       12.03      5.14 o
 -15   5  10        2.58        9.24      4.52 o
 -14   5  10       29.52       37.84      4.70 o
 -13   5  10       38.57       37.98      8.29 o
 -12   5  10       11.94        9.98      8.89 o
 -11   5  10       13.43       12.49      5.26 o
 -10   5  10       13.83       17.02     13.79 o
  -9   5  10        2.56        1.28      4.46 o
  -8   5  10       30.01       38.56      5.90 o
  -7   5  10       17.95       22.94      4.52 o
  -6   5  10        6.96        8.33      4.51 o
  -5   5  10        1.89        6.87      3.92 o
  -4   5  10        6.26        6.38      3.82 o
  -3   5  10        4.59        9.54      3.83 o
  -2   5  10       87.94       82.62      6.69 o
  -1   5  10      145.71      169.00      8.94 o
   0   5  10        0.37        7.48      3.97 o
   1   5  10       30.19       26.49      5.15 o
   2   5  10        9.42        9.49      4.09 o
   3   5  10        2.65       -1.98      4.03 o
   4   5  10       86.09      101.66      6.85 o
   5   5  10       14.05       18.20      6.26 o
   6   5  10        1.11       11.86      4.18 o
   7   5  10       12.60       14.28      4.57 o
 -14   6  10       12.40       12.88     12.36 o
 -13   6  10       36.08       40.06      7.45 o
 -12   6  10       24.22       27.37     13.43 o
 -11   6  10        8.70       15.65      5.72 o
 -10   6  10        6.53       11.39      7.50 o
  -9   6  10       37.87       41.46      6.93 o
  -8   6  10        5.35       10.96      4.66 o
  -7   6  10       71.83       70.90      6.98 o
  -6   6  10       68.72       67.96      6.05 o
  -5   6  10        0.43        3.96      3.58 o
  -4   6  10      116.85       99.96      7.80 o
  -3   6  10       66.62       74.64      6.42 o
  -2   6  10       37.21       36.88      5.19 o
  -1   6  10        2.78        0.83      7.77 o
   0   6  10      120.37      111.18      7.78 o
   1   6  10        7.36       -4.82      4.85 o
   2   6  10       48.19       45.29      5.34 o
   3   6  10       15.85        6.51      4.20 o
   4   6  10        0.27        4.19      4.03 o
   5   6  10        0.78       -0.66      8.32 o
   6   6  10       30.02       41.90      5.63 o
   7   6  10        0.00        7.15      6.11 o
 -13   7  10       11.84       13.93      7.71 o
 -12   7  10        1.42        3.71      5.68 o
 -11   7  10        3.74       -1.52      4.84 o
 -10   7  10        1.33        1.32      5.92 o
  -9   7  10       29.88       18.20      9.21 o
  -8   7  10       32.67       31.62      5.38 o
  -7   7  10        2.48        2.79      6.21 o
  -6   7  10        5.40        7.10      4.06 o
  -5   7  10       95.09       82.81      6.77 o
  -4   7  10       32.32       35.21      5.40 o
  -3   7  10      113.80      131.58      8.45 o
  -2   7  10       22.46       31.00      5.12 o
  -1   7  10       65.97       74.79      6.70 o
   0   7  10       17.37       20.28      5.17 o
   1   7  10       54.61       59.69      6.33 o
   2   7  10        5.91        7.49      4.51 o
   3   7  10        6.12        5.09      4.54 o
   4   7  10       16.93       21.22      5.50 o
   5   7  10        5.84       10.33      4.43 o
   6   7  10        3.33       10.21      8.05 o
 -12   8  10       53.19       36.36     10.07 o
 -11   8  10        0.26        1.04      7.71 o
 -10   8  10        1.51        0.52     12.08 o
  -9   8  10       61.58       70.68      9.47 o
  -8   8  10        0.00       -5.58      5.86 o
  -7   8  10        8.33       10.99      4.58 o
  -6   8  10       20.37       22.18      9.02 o
  -5   8  10        1.94       -3.74      3.74 o
  -4   8  10       10.91        9.59      5.42 o
  -3   8  10       74.52       66.96      6.53 o
  -2   8  10        1.68        8.33      4.49 o
  -1   8  10        0.04        7.75      5.19 o
   0   8  10       12.63        9.98      4.75 o
   1   8  10       16.86       13.37      6.03 o
   2   8  10       29.37       29.73      6.46 o
   3   8  10        0.47        3.44      4.31 o
   4   8  10        6.19        1.44     12.16 o
 -10   9  10        5.79        1.58     12.11 o
  -9   9  10       24.21       29.84      8.09 o
  -8   9  10       81.92       57.42     13.74 o
  -7   9  10        3.02       -3.82      5.11 o
  -6   9  10        6.22        4.88      5.01 o
  -5   9  10        3.91       -3.34      5.70 o
  -4   9  10       16.32        7.99      5.00 o
  -3   9  10       15.98       19.07      4.79 o
  -2   9  10       54.69       59.43      9.02 o
  -1   9  10       62.72       71.70      8.34 o
   0   9  10        2.01       -3.23      4.23 o
   1   9  10        4.36        6.56      4.48 o
   2   9  10       29.74        8.62      6.64 o
   3   9  10       14.56       29.36      9.21 o
  -7  10  10        1.54       -5.86      5.86 o
  -6  10  10       26.32       27.80      5.88 o
  -5  10  10       25.20       36.14      5.67 o
  -4  10  10        8.94        7.45      7.93 o
  -3  10  10       70.50       67.37     10.22 o
  -2  10  10       12.09       19.83      4.61 o
  -1  10  10       49.83       58.36     15.91 o
   0  10  10       38.90       36.54      7.73 o
 -15   1  11       12.83       34.07      9.00 o
 -14   1  11        2.22        5.78      4.32 o
 -13   1  11        0.01       -0.36      4.11 o
 -12   1  11        0.95        5.06      3.69 o
 -11   1  11        0.56        1.32      4.48 o
 -10   1  11       34.96       42.00      5.96 o
  -9   1  11       29.15       34.16     10.71 o
  -8   1  11        0.05        4.19      4.38 o
  -7   1  11        1.07       -0.57      4.15 o
  -6   1  11        1.40       -1.36      4.32 o
  -5   1  11        6.59        6.23      4.74 o
  -4   1  11        9.20       -0.82      4.63 o
  -3   1  11       27.00       31.38      5.88 o
  -2   1  11      132.26      126.04      8.53 o
  -1   1  11       63.82       65.72      6.90 o
   0   1  11       22.60       20.57      5.57 o
   1   1  11        1.43       -2.64      4.84 o
   2   1  11        8.51       12.56      5.14 o
   3   1  11        6.82       21.34      5.44 o
   4   1  11       17.79       22.28      5.85 o
   5   1  11       13.90       23.98      6.41 o
   6   1  11       12.64       28.56      5.48 o
 -15   2  11       12.16       16.72      5.27 o
 -14   2  11       32.01       38.98      5.53 o
 -13   2  11        3.34        8.15      3.94 o
 -12   2  11        0.05        4.87      5.25 o
 -11   2  11       35.09       45.54      7.38 o
 -10   2  11       20.06       20.73      5.77 o
  -9   2  11       60.85       66.97     11.11 o
  -8   2  11       10.36        9.68      5.70 o
  -7   2  11        8.88        8.62      4.61 o
  -6   2  11       78.10       78.68      7.04 o
  -5   2  11       30.79       30.54      5.63 o
  -4   2  11        0.83       -0.47      4.45 o
  -3   2  11      101.55       79.80      7.28 o
  -2   2  11       60.82       54.21      6.76 o
  -1   2  11       71.15       86.84      7.62 o
   0   2  11       10.46       15.11      5.61 o
   1   2  11        4.14        9.49      5.28 o
   2   2  11        1.73        8.98      5.30 o
   3   2  11       36.33       33.82      5.75 o
   4   2  11        7.20       12.85     11.00 o
   5   2  11        4.06       19.79      6.08 o
   6   2  11       10.31       40.35      7.38 o
 -14   3  11        0.83        5.17      5.09 o
 -13   3  11        1.08        3.35      4.90 o
 -12   3  11        7.37       14.36      7.07 o
 -11   3  11       58.21       71.82      8.84 o
 -10   3  11       43.53       45.43     11.64 o
  -9   3  11        5.90        6.14      9.36 o
  -8   3  11       12.70        6.89      6.94 o
  -7   3  11        6.03        4.68      7.57 o
  -6   3  11        0.21        8.45      5.62 o
  -5   3  11      137.44      135.96      8.51 o
  -4   3  11       34.53       47.17      6.40 o
  -3   3  11        0.47        5.53      4.83 o
  -2   3  11        1.99        1.04      4.92 o
  -1   3  11        1.14        1.72      4.93 o
   0   3  11        0.58       -1.43      4.94 o
   1   3  11       64.36       71.40      6.93 o
   2   3  11       38.10       50.06      6.43 o
   3   3  11        1.34        9.22      6.25 o
   4   3  11       19.51       25.43      5.60 o
   5   3  11        6.61        3.64      4.76 o
   6   3  11        2.75       -3.14     10.57 o
 -14   4  11        5.87        6.18      8.36 o
 -13   4  11       12.50       -0.29     11.07 o
 -12   4  11       18.87       12.86      9.21 o
 -11   4  11       15.51       15.21     10.14 o
 -10   4  11        3.89        2.00      9.14 o
  -9   4  11        0.59        2.68      7.13 o
  -8   4  11        2.46        5.89      6.75 o
  -7   4  11       12.25        8.02      5.51 o
  -6   4  11        4.94       10.86      5.69 o
  -5   4  11       26.29       30.22      6.74 o
  -4   4  11        9.16        5.39      5.95 o
  -3   4  11       17.13       13.32      5.17 o
  -2   4  11       10.68       12.29      5.07 o
  -1   4  11       94.10       91.64      7.75 o
   0   4  11       42.46       49.47      6.51 o
   1   4  11        0.49        2.57      5.39 o
   2   4  11       20.15       14.34      6.70 o
   3   4  11       25.09       39.75      6.00 o
   4   4  11        2.34       11.77      4.95 o
   5   4  11        0.70        1.81      4.75 o
 -13   5  11        7.44       14.64      7.07 o
 -12   5  11        4.09        9.50      5.94 o
 -11   5  11        0.00        7.37      5.62 o
 -10   5  11        8.40       23.92      6.29 o
  -9   5  11        0.56        4.76      4.90 o
  -8   5  11        1.16        0.71      4.64 o
  -7   5  11        0.30       13.00      4.96 o
  -6   5  11        3.28        3.88      4.13 o
  -5   5  11        0.03        1.88      4.42 o
  -4   5  11       22.18       12.85      4.23 o
  -3   5  11       14.03       15.80      4.45 o
  -2   5  11        0.22        5.97      5.12 o
  -1   5  11       22.98       18.87      4.87 o
   0   5  11       47.68       53.82      5.79 o
   1   5  11        3.12       10.48      4.84 o
   2   5  11        3.74        8.86      4.97 o
   3   5  11       13.66       28.02      6.90 o
   4   5  11        7.04        6.06      5.68 o
   5   5  11        0.26        6.64     12.07 o
 -12   6  11        4.53       -5.50      6.64 o
 -11   6  11        1.20       -2.67      6.39 o
 -10   6  11        0.36      -11.96     11.96 o
  -9   6  11       33.66       21.23      9.41 o
  -8   6  11       11.35        2.42     11.78 o
  -7   6  11        1.60       10.70      5.12 o
  -6   6  11        0.53        3.71      3.80 o
  -5   6  11       57.55       52.06      5.81 o
  -4   6  11        6.33        7.56      4.17 o
  -3   6  11       66.23       50.90      6.03 o
  -2   6  11       32.24       11.99      4.65 o
  -1   6  11        0.00       -0.17      6.03 o
   0   6  11       10.33       13.49      4.68 o
   1   6  11       19.68       15.37      4.91 o
   2   6  11        9.62        1.61      5.91 o
   3   6  11       14.85       20.05      5.61 o
   4   6  11        3.31       20.74      6.67 o
 -11   7  11        0.04       -6.36      6.36 o
 -10   7  11       28.27       47.14      9.86 o
  -9   7  11       39.11       54.64      6.85 o
  -8   7  11        0.00       -2.01      8.30 o
  -7   7  11        7.96        4.19      4.62 o
  -6   7  11        3.89        4.21      4.07 o
  -5   7  11        0.10       -3.56      3.56 o
  -4   7  11        4.02        9.19      4.12 o
  -3   7  11       26.98       34.31      5.30 o
  -2   7  11        1.83        3.28      4.10 o
  -1   7  11       15.04       20.17      4.81 o
   0   7  11       11.37       13.01      4.67 o
   1   7  11       34.65       36.97      5.99 o
   2   7  11       22.06       23.09      6.41 o
  -9   8  11       25.34       38.43      9.50 o
  -8   8  11        5.42        5.80      6.59 o
  -7   8  11        2.42        9.48      4.72 o
  -6   8  11       37.06       55.71      6.87 o
  -5   8  11        4.84       -0.25      5.18 o
  -4   8  11        0.86        8.02      5.77 o
  -3   8  11        1.66        8.25      4.32 o
  -2   8  11        6.33       10.09      4.97 o
  -1   8  11       37.94       32.35      6.45 o
   0   8  11        2.16       13.13      6.00 o
   1   8  11        3.86        3.43      8.50 o
 -11   0  12       26.15       53.86     12.14 o
 -10   0  12       40.35       42.21     12.79 o
  -9   0  12       51.96       53.93     12.36 o
  -8   0  12       10.28       -0.40      6.94 o
  -7   0  12       13.08        9.18      7.79 o
  -6   0  12      106.81       90.96     10.90 o
  -5   0  12       90.39       78.13     22.54 o
  -4   0  12       17.18       21.87     10.36 o
  -3   0  12       33.42       38.77      9.31 o
  -2   0  12       92.82      102.30     14.25 o
  -1   0  12       33.48        5.11      7.10 o
   0   0  12        7.75        9.01      8.21 o
   1   0  12       13.18       19.03      8.66 o
   2   0  12        1.94        6.56      7.17 o
 -13   1  12       14.50        9.93     10.21 o
 -12   1  12        4.51        9.50     10.43 o
 -11   1  12       12.45        7.79     10.14 o
 -10   1  12        0.01       -4.93      8.00 o
  -9   1  12        0.83       -1.04      6.47 o
  -8   1  12        6.88       22.88      6.40 o
  -7   1  12       63.94       96.34      8.02 o
  -6   1  12        6.64       16.46      5.87 o
  -5   1  12        9.27       16.79      6.16 o
  -4   1  12       52.18       46.87      6.40 o
  -3   1  12        0.04       -3.71      4.91 o
  -2   1  12       68.70       76.73      7.70 o
  -1   1  12       16.41       23.90      6.22 o
   0   1  12        2.36        1.51      5.38 o
   1   1  12       19.71       19.35      6.42 o
   2   1  12        5.47       21.72      6.20 o
 -12   2  12        0.06        2.00      9.57 o
 -11   2  12        0.65       -9.14     10.43 o
 -10   2  12        1.53       -4.93      9.14 o
  -9   2  12        5.68       12.07      9.29 o
  -8   2  12        2.29        4.20      6.86 o
  -7   2  12        3.29       10.33      6.00 o
  -6   2  12        4.98        2.40      4.90 o
  -5   2  12        3.39        9.72      5.17 o
  -4   2  12       24.88       18.35      8.01 o
  -3   2  12       21.69       14.99      5.63 o
  -2   2  12        0.08        5.35      5.35 o
  -1   2  12        0.11        0.06      5.23 o
   0   2  12        1.44        1.60      5.52 o
   1   2  12        7.91       -5.22      5.22 o
   2   2  12        4.69       10.14      5.84 o
   3   2  12        2.29       24.21     13.29 o
 -12   3  12        9.67       -1.93      9.07 o
 -11   3  12       14.91       12.43     10.93 o
 -10   3  12        0.36       13.00     10.14 o
  -9   3  12        0.00       -8.21      8.21 o
  -8   3  12        2.36        4.60      7.52 o
  -7   3  12       16.20       17.44      8.85 o
  -6   3  12        2.42        3.13      5.99 o
  -5   3  12        1.44       10.00      6.21 o
  -4   3  12       16.54       18.20      5.61 o
  -3   3  12        0.00       -0.75      5.06 o
  -2   3  12        0.77        0.68      5.24 o
  -1   3  12       20.63       26.19      6.13 o
   0   3  12       21.03       26.77      6.40 o
   1   3  12        0.14        1.59     11.69 o
   2   3  12       21.82       58.07     15.43 o
 -10   4  12        0.36       -2.93     10.29 o
  -9   4  12        0.30       12.71     10.21 o
  -8   4  12       12.17       11.40      8.07 o
  -7   4  12        0.11       11.67      7.56 o
  -6   4  12        5.60        3.61      6.41 o
  -5   4  12        0.06        9.31      5.89 o
  -4   4  12        9.01        7.24      5.90 o
  -3   4  12        0.03        5.61      7.49 o
  -2   4  12        9.24       26.25      8.09 o
  -1   4  12        1.62        6.54      4.62 o
   0   4  12       10.68        2.60      5.24 o
   1   4  12        8.62       19.43     14.71 o
   2   4  12       14.44       40.86     13.57 o
  -9   5  12        1.54       10.07     12.93 o
  -8   5  12        7.60       -1.75     11.36 o
  -7   5  12       38.65       56.76     10.45 o
  -6   5  12       16.97       22.55      8.49 o
  -5   5  12       18.12       23.27      6.91 o
  -4   5  12       30.60       34.46      7.36 o
  -3   5  12        2.72       -3.10      4.90 o
  -2   5  12       42.19       37.50      7.24 o
  -1   5  12        2.53       -5.76      5.76 o
  -7   6  12        5.32       25.14     14.14 o
  -6   6  12       22.94       23.60      8.73 o
  -5   6  12        9.40       21.64      8.92 o
  -4   6  12        0.01       -7.07      9.21 o
  -3   6  12       25.04       19.93     10.71 o
  -2   6  12       10.68        8.93     10.64 o
  -8   1  13        6.18       -2.14     10.21 o
  -7   1  13        7.38       -5.60      5.60 o
  -6   1  13       11.56        5.48      5.62 o
  -5   1  13       13.65       27.64      6.55 o
  -4   1  13       33.60       25.40      6.69 o
  -3   1  13       11.26      -11.36     11.36 o
  -2   1  13        3.52       20.43     12.43 o
  -7   2  13        1.09       14.10      8.49 o
  -6   2  13       30.66       30.25      9.52 o
  -5   2  13       36.10       49.44      8.40 o
  -4   2  13        9.24       10.19      7.87 o
  -3   2  13       15.83       12.71     11.50 o
 
